# Supplementary material for: Non-coding RNAs from seminal plasma extracellular vesicles and success of live birth among couples undergoing fertility treatment
Source: Front Cell Dev Biol. 2023 Jun 22;11:1174211. doi: 10.3389/fcell.2023.1174211 (PMC10323426; doi:10.3389/fcell.2023.1174211)
Supplement: Supplementary file 1 [file Table1.XLSX]

## Sheet: Table_S1
Table S1: Differentially expressed circRNA in men without successfull live birth relative to their controls
species	chr	start	end	logFC	logCPM	PValue	padj	FC	EnsemblID	circRNA symbol
hsa_circ_0103367	chr15	36960311	37002162	-1.81875	7.68113	1.07e-10	1.81e-07	0.283467	ENST00000569302.1	C15orf41
hsa_circ_0008611	chr1	144598511	145299939	-1.89395	8.74257	2.91e-10	2.03e-07	0.269069	NM_001039703	NBPF10
hsa_circ_0008109	chr1	144598511	145293580	-1.80647	8.8992	3.61e-10	2.03e-07	0.28589	NM_001039703	NBPF10
hsa_circ_0004177	chr1	144598511	145298366	-1.75094	8.95222	9.77e-10	4.12e-07	0.297107	NM_001039703	NBPF10
hsa_circ_0009684	chr1	10093040	10241296	-1.42378	8.25583	1.86e-07	6.27e-05	0.372736	NM_001105562	UBE4B
hsa_circ_0013829	chr1	144821920	145368684	-1.24322	9.64751	3.95e-07	0.000111128	0.422428	NM_001037675	NBPF9
hsa_circ_0035429	chr15	57686150	57698262	-1.64194	7.39118	2.93e-06	0.000705847	0.320424	NM_001252335	CGNL1
hsa_circ_0114168	chr1	78105133	78141374	2.5787	9.98993	5.71e-06	0.00120506	5.97402	ENST00000370801.3	ZZZ3
hsa_circ_0001488	chr5	59092885	59179746	2.1641	6.72734	2.46e-05	0.00461703	4.48188	NM_001104631	PDE4D
hsa_circ_0118471	chr2	197297855	197358099	-0.701079	8.56248	0.000264578	0.0446873	0.615112	ENST00000260983.2	HECW2
Differentially expressed piRNA
species	chr	start	end	EnsemblID	genetype	geneID	dist	logFC	logCPM	pvalue	padj	FC
piR-hsa-28478	chr2	230045585	230045613	ENSG00000153823.19_1	protein_coding;	PID1	-94719	1.90733	12.5422	0.000122	0.0134693	3.75113
piR-hsa-1077	chr5	71146846	71146874	ENSG00000278824.1_1	processed_pseudogene;	RP11-1315F8.2	-94719	1.814	10.065	3.4e-05	0.00751488	3.51615

## Sheet: Table_S2
Table S2: miRNA predicted targets of differentially expressed spEV circRNAs
mature_mirna_id	circRNA symbol	target_entrez	target_ensembl	miranda	targetscan	Regulation
hsa-miR-15b-5p	UBE4B	10277	ENSG00000130939	1	1	circRNA_down
hsa-miR-424-5p	UBE4B	10277	ENSG00000130939	1	1	circRNA_down
hsa-miR-497-5p	UBE4B	10277	ENSG00000130939	1	1	circRNA_down
hsa-miR-15a-5p	UBE4B	10277	ENSG00000130939	0	1	circRNA_down
hsa-miR-16-5p	UBE4B	10277	ENSG00000130939	0	1	circRNA_down
hsa-miR-26a-5p	UBE4B	10277	ENSG00000130939	1	0	circRNA_down
hsa-miR-26b-5p	UBE4B	10277	ENSG00000130939	1	0	circRNA_down
hsa-miR-195-5p	UBE4B	10277	ENSG00000130939	0	1	circRNA_down
hsa-miR-1297	UBE4B	10277	ENSG00000130939	1	0	circRNA_down
hsa-miR-148a-3p	HECW2	57520	ENSG00000138411	1	0	circRNA_down
hsa-miR-152-3p	HECW2	57520	ENSG00000138411	1	0	circRNA_down
hsa-miR-148b-3p	HECW2	57520	ENSG00000138411	1	0	circRNA_down
hsa-miR-586	HECW2	57520	ENSG00000138411	1	0	circRNA_down
hsa-miR-625-5p	HECW2	57520	ENSG00000138411	1	0	circRNA_down
hsa-miR-27a-5p	HECW2	57520	ENSG00000138411	1	0	circRNA_down
hsa-miR-23a-3p	C15orf41	84529	ENSG00000186073	1	0	circRNA_down
hsa-miR-23b-3p	C15orf41	84529	ENSG00000186073	1	0	circRNA_down
hsa-miR-190a-5p	C15orf41	84529	ENSG00000186073	0	1	circRNA_down
hsa-miR-501-5p	UBE4B	10277	ENSG00000130939	1	0	circRNA_down
hsa-miR-583	C15orf41	84529	ENSG00000186073	1	0	circRNA_down
hsa-miR-584-5p	UBE4B	10277	ENSG00000130939	1	0	circRNA_down
hsa-miR-21-3p	UBE4B	10277	ENSG00000130939	1	0	circRNA_down
hsa-miR-29b-2-5p	C15orf41	84529	ENSG00000186073	1	0	circRNA_down
hsa-miR-1228-3p	C15orf41	84529	ENSG00000186073	1	0	circRNA_down
hsa-miR-1236-3p	HECW2	57520	ENSG00000138411	1	0	circRNA_down
hsa-miR-1305	C15orf41	84529	ENSG00000186073	2	0	circRNA_down
hsa-miR-449c-3p	HECW2	57520	ENSG00000138411	1	0	circRNA_down
hsa-miR-3133	HECW2	57520	ENSG00000138411	1	0	circRNA_down
hsa-miR-3143	C15orf41	84529	ENSG00000186073	1	0	circRNA_down
hsa-miR-3158-3p	HECW2	57520	ENSG00000138411	1	0	circRNA_down
hsa-miR-6838-5p	UBE4B	10277	ENSG00000130939	0	1	circRNA_down
hsa-miR-190b	C15orf41	84529	ENSG00000186073	0	1	circRNA_down
hsa-miR-211-5p	C15orf41	84529	ENSG00000186073	1	0	circRNA_down
hsa-miR-145-5p	HECW2	57520	ENSG00000138411	1	0	circRNA_down
hsa-miR-154-3p	HECW2	57520	ENSG00000138411	1	0	circRNA_down
hsa-miR-155-5p	HECW2	57520	ENSG00000138411	1	0	circRNA_down
hsa-miR-380-3p	UBE4B	10277	ENSG00000130939	1	0	circRNA_down
hsa-miR-337-3p	HECW2	57520	ENSG00000138411	1	0	circRNA_down
hsa-miR-151a-3p	C15orf41	84529	ENSG00000186073	1	0	circRNA_down
hsa-miR-487a-3p	HECW2	57520	ENSG00000138411	1	0	circRNA_down
hsa-miR-539-5p	C15orf41	84529	ENSG00000186073	1	0	circRNA_down
hsa-miR-544a	HECW2	57520	ENSG00000138411	1	0	circRNA_down
hsa-miR-556-5p	NBPF9	284565	ENSG00000168614	1	0	circRNA_down
hsa-miR-577	HECW2	57520	ENSG00000138411	1	0	circRNA_down
hsa-miR-548a-3p	UBE4B	10277	ENSG00000130939	1	0	circRNA_down
hsa-miR-598-3p	C15orf41	84529	ENSG00000186073	2	0	circRNA_down
hsa-miR-656-3p	HECW2	57520	ENSG00000138411	1	0	circRNA_down
hsa-miR-20a-3p	HECW2	57520	ENSG00000138411	1	0	circRNA_down
hsa-miR-7-1-3p	UBE4B	10277	ENSG00000130939	1	0	circRNA_down
hsa-miR-7-2-3p	UBE4B	10277	ENSG00000130939	1	0	circRNA_down
hsa-miR-223-5p	NBPF10	100132406	ENSG00000271425	1	0	circRNA_down
hsa-miR-124-5p	C15orf41	84529	ENSG00000186073	1	0	circRNA_down
hsa-miR-130a-5p	C15orf41	84529	ENSG00000186073	1	0	circRNA_down
hsa-miR-130b-5p	NBPF10	100132406	ENSG00000271425	1	0	circRNA_down
hsa-miR-148b-5p	HECW2	57520	ENSG00000138411	1	0	circRNA_down
hsa-miR-877-5p	NBPF10	100132406	ENSG00000271425	2	0	circRNA_down
hsa-miR-922	NBPF10	100132406	ENSG00000271425	1	0	circRNA_down
hsa-miR-1301-3p	NBPF10	100132406	ENSG00000271425	1	0	circRNA_down
hsa-miR-1185-5p	NBPF10	100132406	ENSG00000271425	1	0	circRNA_down
hsa-miR-1287-5p	HECW2	57520	ENSG00000138411	1	0	circRNA_down
hsa-miR-1245a	HECW2	57520	ENSG00000138411	1	0	circRNA_down
hsa-miR-365a-5p	UBE4B	10277	ENSG00000130939	1	0	circRNA_down
hsa-miR-2054	UBE4B	10277	ENSG00000130939	1	0	circRNA_down
hsa-miR-2110	HECW2	57520	ENSG00000138411	1	0	circRNA_down
hsa-miR-2276-3p	NBPF10	100132406	ENSG00000271425	2	0	circRNA_down
hsa-miR-2909	HECW2	57520	ENSG00000138411	1	0	circRNA_down
hsa-miR-3125	C15orf41	84529	ENSG00000186073	2	0	circRNA_down
hsa-miR-3170	NBPF10	100132406	ENSG00000271425	1	0	circRNA_down
hsa-miR-4299	NBPF10	25832	ENSG00000163386	1	0	circRNA_down
hsa-miR-18a-5p	PDE4D	5144	ENSG00000113448	0	1	circRNA_up
hsa-miR-18b-5p	PDE4D	5144	ENSG00000113448	0	1	circRNA_up
hsa-miR-27a-3p	ZZZ3	26009	ENSG00000036549	1	0	circRNA_up
hsa-miR-27b-3p	ZZZ3	26009	ENSG00000036549	1	0	circRNA_up
hsa-miR-410-3p	ZZZ3	26009	ENSG00000036549	1	0	circRNA_up
hsa-miR-543	ZZZ3	26009	ENSG00000036549	1	0	circRNA_up
hsa-miR-3121-3p	ZZZ3	26009	ENSG00000036549	1	0	circRNA_up
hsa-miR-33a-5p	PDE4D	5144	ENSG00000113448	1	0	circRNA_up
hsa-miR-181b-5p	ZZZ3	26009	ENSG00000036549	1	0	circRNA_up
hsa-miR-34b-5p	ZZZ3	26009	ENSG00000036549	2	0	circRNA_up
hsa-miR-409-3p	ZZZ3	26009	ENSG00000036549	1	0	circRNA_up
hsa-miR-494-3p	ZZZ3	26009	ENSG00000036549	1	0	circRNA_up
hsa-miR-181d-5p	ZZZ3	26009	ENSG00000036549	1	0	circRNA_up
hsa-miR-548a-3p	PDE4D	5144	ENSG00000113448	1	0	circRNA_up
hsa-miR-33b-5p	PDE4D	5144	ENSG00000113448	1	0	circRNA_up
hsa-miR-33a-3p	ZZZ3	26009	ENSG00000036549	1	0	circRNA_up
hsa-miR-499a-3p	ZZZ3	26009	ENSG00000036549	1	0	circRNA_up
hsa-miR-556-3p	ZZZ3	26009	ENSG00000036549	1	0	circRNA_up
hsa-miR-548e-3p	PDE4D	5144	ENSG00000113448	1	0	circRNA_up
hsa-miR-548f-3p	PDE4D	5144	ENSG00000113448	1	0	circRNA_up
hsa-miR-548g-3p	ZZZ3	26009	ENSG00000036549	1	0	circRNA_up
hsa-miR-449c-5p	ZZZ3	26009	ENSG00000036549	1	0	circRNA_up
hsa-miR-3065-5p	ZZZ3	26009	ENSG00000036549	1	0	circRNA_up
hsa-miR-4735-3p	PDE4D	5144	ENSG00000113448	0	1	circRNA_up
hsa-miR-19a-3p	ZZZ3	26009	ENSG00000036549	1	0	circRNA_up
hsa-miR-145-5p	ZZZ3	26009	ENSG00000036549	1	0	circRNA_up
hsa-miR-323a-3p	ZZZ3	26009	ENSG00000036549	1	0	circRNA_up
hsa-miR-329-3p	ZZZ3	26009	ENSG00000036549	1	0	circRNA_up
hsa-miR-452-5p	ZZZ3	26009	ENSG00000036549	2	0	circRNA_up
hsa-miR-520g-3p	PDE4D	5144	ENSG00000113448	1	0	circRNA_up
hsa-miR-516b-5p	ZZZ3	26009	ENSG00000036549	1	0	circRNA_up
hsa-miR-520h	PDE4D	5144	ENSG00000113448	1	0	circRNA_up
hsa-miR-522-3p	PDE4D	5144	ENSG00000113448	1	0	circRNA_up
hsa-miR-514a-3p	ZZZ3	26009	ENSG00000036549	1	0	circRNA_up
hsa-miR-583	ZZZ3	26009	ENSG00000036549	1	0	circRNA_up
hsa-miR-586	PDE4D	5144	ENSG00000113448	1	0	circRNA_up
hsa-miR-593-5p	ZZZ3	26009	ENSG00000036549	1	0	circRNA_up
hsa-miR-606	ZZZ3	26009	ENSG00000036549	1	0	circRNA_up
hsa-miR-628-3p	ZZZ3	26009	ENSG00000036549	1	0	circRNA_up
hsa-miR-655-3p	PDE4D	5144	ENSG00000113448	1	0	circRNA_up
hsa-miR-34a-3p	ZZZ3	26009	ENSG00000036549	1	0	circRNA_up
hsa-miR-223-5p	ZZZ3	26009	ENSG00000036549	1	0	circRNA_up
hsa-miR-144-5p	ZZZ3	26009	ENSG00000036549	1	0	circRNA_up
hsa-miR-362-3p	ZZZ3	26009	ENSG00000036549	1	0	circRNA_up
hsa-miR-220b	ZZZ3	26009	ENSG00000036549	1	0	circRNA_up
hsa-miR-888-3p	ZZZ3	26009	ENSG00000036549	1	0	circRNA_up
hsa-miR-1236-3p	ZZZ3	26009	ENSG00000036549	1	0	circRNA_up
hsa-miR-1178-3p	ZZZ3	26009	ENSG00000036549	1	0	circRNA_up
hsa-miR-1259	ZZZ3	26009	ENSG00000036549	1	0	circRNA_up
hsa-miR-1269a	ZZZ3	26009	ENSG00000036549	1	0	circRNA_up
hsa-miR-1288-3p	ZZZ3	26009	ENSG00000036549	1	0	circRNA_up
hsa-miR-1322	ZZZ3	26009	ENSG00000036549	1	0	circRNA_up
hsa-miR-1324	ZZZ3	26009	ENSG00000036549	1	0	circRNA_up
hsa-miR-224-3p	PDE4D	5144	ENSG00000113448	1	0	circRNA_up
hsa-miR-2117	ZZZ3	26009	ENSG00000036549	1	0	circRNA_up
hsa-miR-548q	ZZZ3	26009	ENSG00000036549	1	0	circRNA_up
hsa-miR-3143	ZZZ3	26009	ENSG00000036549	1	0	circRNA_up
hsa-miR-4317	PDE4D	5144	ENSG00000113448	1	0	circRNA_up
hsa-miR-4280	PDE4D	5144	ENSG00000113448	1	0	circRNA_up
hsa-miR-4289	ZZZ3	26009	ENSG00000036549	1	0	circRNA_up

## Sheet: Table_S3
Table S3: Predicted gene targets of differentially expressed spEV circRNA-miRNA complex
mature_mirna_id	target_symbol	target_entrez	target_ensembl	microcosm	targetscan	regulation
hsa-miR-33a-5p	CROT	54677	ENSG00000005469	1	1	circRNA_up
hsa-miR-18a-5p	MAP7D1	55700	ENSG00000116871	1	1	circRNA_up
hsa-miR-18a-5p	RBBP8	5932	ENSG00000101773	1	1	circRNA_up
hsa-miR-19a-3p	BNC2	54796	ENSG00000173068	0	1	circRNA_up
hsa-miR-19a-3p	HNRNPUL1	11100	ENSG00000105323	1	1	circRNA_up
hsa-miR-19a-3p	IMPDH1	3614	ENSG00000106348	2	1	circRNA_up
hsa-miR-19a-3p	KBTBD8	84541	ENSG00000163376	0	1	circRNA_up
hsa-miR-19a-3p	LGALSL	29094	ENSG00000119862	0	2	circRNA_up
hsa-miR-19a-3p	MIER1	57708	ENSG00000198160	1	1	circRNA_up
hsa-miR-19a-3p	NEUROD1	4760	ENSG00000162992	0	1	circRNA_up
hsa-miR-19a-3p	SEC11A	23478	ENSG00000140612	1	1	circRNA_up
hsa-miR-19a-3p	SNX17	9784	ENSG00000115234	2	1	circRNA_up
hsa-miR-19a-3p	TGIF1	7050	ENSG00000177426	1	1	circRNA_up
hsa-miR-19a-3p	ZMYND11	10771	ENSG00000015171	0	2	circRNA_up
hsa-miR-27a-3p	ADORA2B	136	ENSG00000170425	1	1	circRNA_up
hsa-miR-27a-3p	B4GALT3	8703	ENSG00000158850	3	1	circRNA_up
hsa-miR-27a-3p	COL21A1	81578	ENSG00000124749	2	1	circRNA_up
hsa-miR-27a-3p	CREBRF	153222	ENSG00000164463	0	1	circRNA_up
hsa-miR-27a-3p	DCUN1D4	23142	ENSG00000109184	0	1	circRNA_up
hsa-miR-27a-3p	KLF3	51274	ENSG00000109787	0	1	circRNA_up
hsa-miR-27a-3p	NEURL4	84461	ENSG00000215041	1	1	circRNA_up
hsa-miR-27a-3p	PLK2	10769	ENSG00000145632	4	2	circRNA_up
hsa-miR-27a-3p	SNAP25	6616	ENSG00000132639	0	1	circRNA_up
hsa-miR-33a-5p	HADHB	3032	ENSG00000138029	2	1	circRNA_up
hsa-miR-33a-5p	ZNF281	23528	ENSG00000162702	2	1	circRNA_up
hsa-miR-181b-5p	C2orf69	205327	ENSG00000178074	0	1	circRNA_up
hsa-miR-27b-3p	AKIRIN1	79647	ENSG00000174574	0	1	circRNA_up
hsa-miR-27b-3p	FBXW7	55294	ENSG00000109670	0	1	circRNA_up
hsa-miR-27b-3p	PDIA5	10954	ENSG00000065485	1	1	circRNA_up
hsa-miR-27b-3p	SEMA6A	57556	ENSG00000092421	0	1	circRNA_up
hsa-miR-27b-3p	SLC6A1	6529	ENSG00000157103	0	1	circRNA_up
hsa-miR-27b-3p	TSC1	7248	ENSG00000165699	0	1	circRNA_up
hsa-miR-145-5p	ABHD17C	58489	ENSG00000136379	0	2	circRNA_up
hsa-miR-145-5p	MBTD1	54799	ENSG00000011258	0	1	circRNA_up
hsa-miR-145-5p	PLCL2	23228	ENSG00000154822	1	1	circRNA_up
hsa-miR-145-5p	RTKN	6242	ENSG00000114993	1	1	circRNA_up
hsa-miR-494-3p	CYSTM1	84418	ENSG00000120306	1	1	circRNA_up
hsa-miR-18a-5p	ADD3	120	ENSG00000148700	0	1	circRNA_up
hsa-miR-18a-5p	CREBL2	1389	ENSG00000111269	0	1	circRNA_up
hsa-miR-18a-5p	DIP2C	22982	ENSG00000151240	0	1	circRNA_up
hsa-miR-18a-5p	ERI1	90459	ENSG00000104626	0	1	circRNA_up
hsa-miR-18a-5p	HIF1A	3091	ENSG00000100644	0	1	circRNA_up
hsa-miR-18a-5p	HMBOX1	79618	ENSG00000147421	0	1	circRNA_up
hsa-miR-18a-5p	IRF2	3660	ENSG00000168310	0	1	circRNA_up
hsa-miR-18a-5p	KLHL20	27252	ENSG00000076321	0	1	circRNA_up
hsa-miR-18a-5p	NEDD9	4739	ENSG00000111859	0	1	circRNA_up
hsa-miR-18a-5p	PHF19	26147	ENSG00000119403	0	1	circRNA_up
hsa-miR-18a-5p	RNF145	153830	ENSG00000145860	0	1	circRNA_up
hsa-miR-18a-5p	SH3BP4	23677	ENSG00000130147	0	1	circRNA_up
hsa-miR-18a-5p	SORBS2	8470	ENSG00000154556	0	1	circRNA_up
hsa-miR-18a-5p	ZBTB47	92999	ENSG00000114853	0	1	circRNA_up
hsa-miR-19a-3p	ABR	29	ENSG00000159842	0	1	circRNA_up
hsa-miR-19a-3p	ACBD5	91452	ENSG00000107897	0	1	circRNA_up
hsa-miR-19a-3p	ARFIP1	27236	ENSG00000164144	0	1	circRNA_up
hsa-miR-19a-3p	ATP2C1	27032	ENSG00000017260	0	1	circRNA_up
hsa-miR-19a-3p	BTF3L4	91408	ENSG00000134717	0	1	circRNA_up
hsa-miR-19a-3p	C11orf96	387763	ENSG00000187479	1	1	circRNA_up
hsa-miR-19a-3p	C2orf42	54980	ENSG00000115998	1	1	circRNA_up
hsa-miR-19a-3p	CCDC126	90693	ENSG00000169193	0	1	circRNA_up
hsa-miR-19a-3p	CCND1	595	ENSG00000110092	0	1	circRNA_up
hsa-miR-19a-3p	CCNL1	57018	ENSG00000163660	0	1	circRNA_up
hsa-miR-19a-3p	CHST1	8534	ENSG00000175264	0	2	circRNA_up
hsa-miR-19a-3p	CLIP1	6249	ENSG00000130779	0	1	circRNA_up
hsa-miR-19a-3p	CNGA3	1261	ENSG00000144191	0	1	circRNA_up
hsa-miR-19a-3p	DOCK10	55619	ENSG00000135905	0	1	circRNA_up
hsa-miR-19a-3p	DTNA	1837	ENSG00000134769	0	1	circRNA_up
hsa-miR-19a-3p	EHBP1	23301	ENSG00000115504	0	1	circRNA_up
hsa-miR-19a-3p	ELOVL5	60481	ENSG00000012660	0	1	circRNA_up
hsa-miR-19a-3p	EPHX4	253152	ENSG00000172031	1	1	circRNA_up
hsa-miR-19a-3p	FAM160A1	729830	ENSG00000164142	0	1	circRNA_up
hsa-miR-19a-3p	FBXO8	26269	ENSG00000164117	1	1	circRNA_up
hsa-miR-19a-3p	G3BP2	9908	ENSG00000138757	0	1	circRNA_up
hsa-miR-19a-3p	GSKIP	51527	ENSG00000100744	0	1	circRNA_up
hsa-miR-19a-3p	HBP1	26959	ENSG00000105856	0	1	circRNA_up
hsa-miR-19a-3p	HIPK3	10114	ENSG00000110422	2	1	circRNA_up
hsa-miR-19a-3p	HOMER1	9456	ENSG00000152413	0	2	circRNA_up
hsa-miR-19a-3p	HPRT1	3251	ENSG00000165704	0	1	circRNA_up
hsa-miR-19a-3p	IGFBP3	3486	ENSG00000146674	0	1	circRNA_up
hsa-miR-19a-3p	IVNS1ABP	10625	ENSG00000116679	0	1	circRNA_up
hsa-miR-19a-3p	KIAA2013	90231	ENSG00000116685	0	1	circRNA_up
hsa-miR-19a-3p	KPNA3	3839	ENSG00000102753	0	1	circRNA_up
hsa-miR-19a-3p	KPNA6	23633	ENSG00000025800	0	1	circRNA_up
hsa-miR-19a-3p	LIMCH1	22998	ENSG00000064042	0	1	circRNA_up
hsa-miR-19a-3p	LIN9	286826	ENSG00000183814	0	1	circRNA_up
hsa-miR-19a-3p	LONRF1	91694	ENSG00000154359	0	1	circRNA_up
hsa-miR-19a-3p	LRP2	4036	ENSG00000081479	1	1	circRNA_up
hsa-miR-19a-3p	LSM12	124801	ENSG00000161654	0	1	circRNA_up
hsa-miR-19a-3p	MAPK6	5597	ENSG00000069956	0	1	circRNA_up
hsa-miR-19a-3p	MEMO1	51072	ENSG00000162959	0	1	circRNA_up
hsa-miR-19a-3p	MPPED2	744	ENSG00000066382	1	2	circRNA_up
hsa-miR-19a-3p	MYCL	4610	ENSG00000116990	0	1	circRNA_up
hsa-miR-19a-3p	NPAS2	4862	ENSG00000170485	0	1	circRNA_up
hsa-miR-19a-3p	NRBP1	29959	ENSG00000115216	0	1	circRNA_up
hsa-miR-19a-3p	PATL1	219988	ENSG00000166889	0	1	circRNA_up
hsa-miR-19a-3p	PRR5L	79899	ENSG00000135362	0	1	circRNA_up
hsa-miR-19a-3p	QKI	9444	ENSG00000112531	0	1	circRNA_up
hsa-miR-19a-3p	RAB18	22931	ENSG00000099246	0	1	circRNA_up
hsa-miR-19a-3p	RAP1A	5906	ENSG00000116473	1	1	circRNA_up
hsa-miR-19a-3p	RAPGEF4	11069	ENSG00000091428	0	1	circRNA_up
hsa-miR-19a-3p	REEP3	221035	ENSG00000165476	0	1	circRNA_up
hsa-miR-19a-3p	RGL1	23179	ENSG00000143344	0	1	circRNA_up
hsa-miR-19a-3p	RHEBL1	121268	ENSG00000167550	1	1	circRNA_up
hsa-miR-19a-3p	RNF11	26994	ENSG00000123091	0	2	circRNA_up
hsa-miR-19a-3p	SHCBP1	79801	ENSG00000171241	0	1	circRNA_up
hsa-miR-19a-3p	SIN3B	23309	ENSG00000127511	0	1	circRNA_up
hsa-miR-19a-3p	SLC9A6	10479	ENSG00000198689	0	1	circRNA_up
hsa-miR-19a-3p	SMARCA2	6595	ENSG00000080503	0	1	circRNA_up
hsa-miR-19a-3p	SOCS3	9021	ENSG00000184557	0	1	circRNA_up
hsa-miR-19a-3p	ST3GAL5	8869	ENSG00000115525	0	1	circRNA_up
hsa-miR-19a-3p	SYT1	6857	ENSG00000067715	0	1	circRNA_up
hsa-miR-19a-3p	TNPO2	30000	ENSG00000105576	0	1	circRNA_up
hsa-miR-19a-3p	TRIM23	373	ENSG00000113595	0	1	circRNA_up
hsa-miR-19a-3p	TRIM33	51592	ENSG00000197323	0	1	circRNA_up
hsa-miR-19a-3p	TSHZ3	57616	ENSG00000121297	0	1	circRNA_up
hsa-miR-19a-3p	UBE2D2	7322	ENSG00000131508	0	1	circRNA_up
hsa-miR-19a-3p	WDR44	54521	ENSG00000131725	0	1	circRNA_up
hsa-miR-19a-3p	WNT3	7473	ENSG00000108379	1	1	circRNA_up
hsa-miR-19a-3p	ZBTB18	10472	ENSG00000179456	0	2	circRNA_up
hsa-miR-27a-3p	AQP11	282679	ENSG00000178301	0	1	circRNA_up
hsa-miR-27a-3p	C1orf52	148423	ENSG00000162642	0	1	circRNA_up
hsa-miR-27a-3p	CA10	56934	ENSG00000154975	0	1	circRNA_up
hsa-miR-27a-3p	CDH11	1009	ENSG00000140937	0	1	circRNA_up
hsa-miR-27a-3p	DKK2	27123	ENSG00000155011	0	1	circRNA_up
hsa-miR-27a-3p	EFNB2	1948	ENSG00000125266	0	1	circRNA_up
hsa-miR-27a-3p	FAM133B	257415	ENSG00000234545	0	1	circRNA_up
hsa-miR-27a-3p	GCC2	9648	ENSG00000135968	0	2	circRNA_up
hsa-miR-27a-3p	GRB2	2885	ENSG00000177885	0	1	circRNA_up
hsa-miR-27a-3p	ITSN2	50618	ENSG00000198399	2	1	circRNA_up
hsa-miR-27a-3p	KCNK2	3776	ENSG00000082482	0	1	circRNA_up
hsa-miR-27a-3p	KITLG	4254	ENSG00000049130	0	1	circRNA_up
hsa-miR-27a-3p	MATN3	4148	ENSG00000132031	0	1	circRNA_up
hsa-miR-27a-3p	MEPCE	56257	ENSG00000146834	1	1	circRNA_up
hsa-miR-27a-3p	MMD	23531	ENSG00000108960	0	1	circRNA_up
hsa-miR-27a-3p	NOVA1	4857	ENSG00000139910	0	2	circRNA_up
hsa-miR-27a-3p	NPEPPS	9520	ENSG00000141279	0	1	circRNA_up
hsa-miR-27a-3p	NR2F6	2063	ENSG00000160113	0	1	circRNA_up
hsa-miR-27a-3p	OTX2	5015	ENSG00000165588	0	1	circRNA_up
hsa-miR-27a-3p	PARD6B	84612	ENSG00000124171	0	1	circRNA_up
hsa-miR-27a-3p	PAX9	5083	ENSG00000198807	0	1	circRNA_up
hsa-miR-27a-3p	PDE7B	27115	ENSG00000171408	0	1	circRNA_up
hsa-miR-27a-3p	PDHX	8050	ENSG00000110435	0	1	circRNA_up
hsa-miR-27a-3p	PPARG	5468	ENSG00000132170	1	1	circRNA_up
hsa-miR-27a-3p	PSPC1	55269	ENSG00000121390	0	1	circRNA_up
hsa-miR-27a-3p	RCAN2	10231	ENSG00000172348	0	1	circRNA_up
hsa-miR-27a-3p	RNF141	50862	ENSG00000110315	0	1	circRNA_up
hsa-miR-27a-3p	RPGRIP1L	23322	ENSG00000103494	0	1	circRNA_up
hsa-miR-27a-3p	RREB1	6239	ENSG00000124782	0	1	circRNA_up
hsa-miR-27a-3p	RSPO3	84870	ENSG00000146374	1	1	circRNA_up
hsa-miR-27a-3p	SFRP1	6422	ENSG00000104332	0	1	circRNA_up
hsa-miR-27a-3p	ST6GALNAC3	256435	ENSG00000184005	0	1	circRNA_up
hsa-miR-27a-3p	SUCO	51430	ENSG00000094975	0	1	circRNA_up
hsa-miR-33a-5p	MRPS25	64432	ENSG00000131368	0	1	circRNA_up
hsa-miR-181b-5p	APOO	79135	ENSG00000184831	2	1	circRNA_up
hsa-miR-181b-5p	ARSJ	79642	ENSG00000180801	1	2	circRNA_up
hsa-miR-181b-5p	BHLHE40	8553	ENSG00000134107	0	1	circRNA_up
hsa-miR-181b-5p	CPNE2	221184	ENSG00000140848	1	1	circRNA_up
hsa-miR-181b-5p	HOXA1	3198	ENSG00000105991	0	1	circRNA_up
hsa-miR-181b-5p	KLHL2	11275	ENSG00000109466	0	1	circRNA_up
hsa-miR-181b-5p	OSBPL3	26031	ENSG00000070882	0	1	circRNA_up
hsa-miR-181b-5p	RLF	6018	ENSG00000117000	0	1	circRNA_up
hsa-miR-181b-5p	SLC25A37	51312	ENSG00000147454	0	1	circRNA_up
hsa-miR-181b-5p	ZNF594	84622	ENSG00000180626	1	2	circRNA_up
hsa-miR-27b-3p	KIAA1109	84162	ENSG00000138688	0	1	circRNA_up
hsa-miR-27b-3p	MAP2K4	6416	ENSG00000065559	0	1	circRNA_up
hsa-miR-27b-3p	MED14	9282	ENSG00000180182	0	1	circRNA_up
hsa-miR-27b-3p	NIPAL4	348938	ENSG00000172548	0	1	circRNA_up
hsa-miR-27b-3p	NR2F2	7026	ENSG00000185551	0	1	circRNA_up
hsa-miR-27b-3p	PANK1	53354	ENSG00000152782	0	1	circRNA_up
hsa-miR-27b-3p	PHB	5245	ENSG00000167085	0	1	circRNA_up
hsa-miR-27b-3p	SLITRK1	114798	ENSG00000178235	0	1	circRNA_up
hsa-miR-27b-3p	STK39	27347	ENSG00000198648	0	1	circRNA_up
hsa-miR-27b-3p	TRAPPC8	22878	ENSG00000153339	0	1	circRNA_up
hsa-miR-27b-3p	YWHAB	7529	ENSG00000166913	0	1	circRNA_up
hsa-miR-27b-3p	ZNF800	168850	ENSG00000048405	0	1	circRNA_up
hsa-miR-145-5p	ABRACL	58527	ENSG00000146386	1	1	circRNA_up
hsa-miR-145-5p	CAMK1D	57118	ENSG00000183049	0	1	circRNA_up
hsa-miR-145-5p	CAMK2D	817	ENSG00000145349	0	1	circRNA_up
hsa-miR-145-5p	GRB10	2887	ENSG00000106070	0	1	circRNA_up
hsa-miR-145-5p	NET1	10276	ENSG00000173848	0	1	circRNA_up
hsa-miR-145-5p	PPP3CA	5530	ENSG00000138814	0	1	circRNA_up
hsa-miR-145-5p	RNF170	81790	ENSG00000120925	1	1	circRNA_up
hsa-miR-145-5p	SEMA3A	10371	ENSG00000075213	0	1	circRNA_up
hsa-miR-323a-3p	EIF1	10209	ENSG00000173812	0	1	circRNA_up
hsa-miR-323a-3p	UBE2Q1	55585	ENSG00000160714	0	1	circRNA_up
hsa-miR-18b-5p	FRYL	285527	ENSG00000075539	0	1	circRNA_up
hsa-miR-409-3p	RAB10	10890	ENSG00000084733	0	1	circRNA_up
hsa-miR-410-3p	DCTN6	10671	ENSG00000104671	1	1	circRNA_up
hsa-miR-494-3p	MRPS23	51649	ENSG00000181610	1	1	circRNA_up
hsa-miR-494-3p	PRR14	78994	ENSG00000156858	1	1	circRNA_up
hsa-miR-494-3p	SAP18	10284	ENSG00000150459	0	1	circRNA_up
hsa-miR-181d-5p	E2F5	1875	ENSG00000133740	1	1	circRNA_up
hsa-miR-181d-5p	KLF6	1316	ENSG00000067082	1	1	circRNA_up
hsa-miR-181d-5p	SOWAHA	134548	ENSG00000198944	0	1	circRNA_up
hsa-miR-181d-5p	ZFP36L1	677	ENSG00000185650	0	1	circRNA_up
hsa-miR-33b-5p	HMGA2	8091	ENSG00000149948	0	1	circRNA_up
hsa-miR-33b-5p	YWHAH	7533	ENSG00000128245	0	1	circRNA_up
hsa-miR-655-3p	CNR1	1268	ENSG00000118432	0	1	circRNA_up
hsa-miR-655-3p	EIF2S2	8894	ENSG00000125977	0	1	circRNA_up
hsa-miR-655-3p	ING2	3622	ENSG00000168556	1	1	circRNA_up
hsa-miR-655-3p	RAB2A	5862	ENSG00000104388	0	1	circRNA_up
hsa-miR-655-3p	SRSF5	6430	ENSG00000100650	0	1	circRNA_up
hsa-miR-362-3p	SHB	6461	ENSG00000107338	1	1	circRNA_up
hsa-miR-543	LMO1	4004	ENSG00000166407	1	1	circRNA_up
hsa-miR-543	TNFSF11	8600	ENSG00000120659	0	1	circRNA_up
hsa-miR-18a-5p	ALCAM	214	ENSG00000170017	0	1	circRNA_up
hsa-miR-18a-5p	BBX	56987	ENSG00000114439	0	1	circRNA_up
hsa-miR-18a-5p	BHLHE22	27319	ENSG00000180828	0	1	circRNA_up
hsa-miR-18a-5p	C5orf30	90355	ENSG00000181751	0	1	circRNA_up
hsa-miR-18a-5p	EPB41L1	2036	ENSG00000088367	0	1	circRNA_up
hsa-miR-18a-5p	FBXL3	26224	ENSG00000005812	0	1	circRNA_up
hsa-miR-18a-5p	GIGYF1	64599	ENSG00000146830	0	1	circRNA_up
hsa-miR-18a-5p	HSF5	124535	ENSG00000176160	0	1	circRNA_up
hsa-miR-18a-5p	KCNH7	90134	ENSG00000184611	0	1	circRNA_up
hsa-miR-18a-5p	LIN54	132660	ENSG00000189308	0	1	circRNA_up
hsa-miR-18a-5p	MAP3K1	4214	ENSG00000095015	0	1	circRNA_up
hsa-miR-18a-5p	NCOA1	8648	ENSG00000084676	0	1	circRNA_up
hsa-miR-18a-5p	PHF2	5253	ENSG00000197724	0	1	circRNA_up
hsa-miR-18a-5p	RABGAP1	23637	ENSG00000011454	0	1	circRNA_up
hsa-miR-18a-5p	SOCS5	9655	ENSG00000171150	0	1	circRNA_up
hsa-miR-18a-5p	TBPL1	9519	ENSG00000028839	0	1	circRNA_up
hsa-miR-18a-5p	TNFAIP3	7128	ENSG00000118503	0	1	circRNA_up
hsa-miR-18a-5p	TWF1	5756	ENSG00000151239	0	1	circRNA_up
hsa-miR-18a-5p	ZBTB4	57659	ENSG00000174282	0	1	circRNA_up
hsa-miR-18a-5p	ZNF367	195828	ENSG00000165244	0	1	circRNA_up
hsa-miR-19a-3p	ACSL4	2182	ENSG00000068366	0	1	circRNA_up
hsa-miR-19a-3p	ADIPOR2	79602	ENSG00000006831	0	1	circRNA_up
hsa-miR-19a-3p	ADNP	23394	ENSG00000101126	0	1	circRNA_up
hsa-miR-19a-3p	ADRB1	153	ENSG00000043591	0	1	circRNA_up
hsa-miR-19a-3p	AMMECR1L	83607	ENSG00000144233	0	1	circRNA_up
hsa-miR-19a-3p	ARMC8	25852	ENSG00000114098	0	1	circRNA_up
hsa-miR-19a-3p	ARRDC3	57561	ENSG00000113369	0	1	circRNA_up
hsa-miR-19a-3p	ATL2	64225	ENSG00000119787	0	1	circRNA_up
hsa-miR-19a-3p	ATP10A	57194	ENSG00000206190	0	1	circRNA_up
hsa-miR-19a-3p	BAMBI	25805	ENSG00000095739	0	1	circRNA_up
hsa-miR-19a-3p	BTAF1	9044	ENSG00000095564	0	1	circRNA_up
hsa-miR-19a-3p	C2CD5	9847	ENSG00000111731	0	1	circRNA_up
hsa-miR-19a-3p	C3orf70	285382	ENSG00000187068	0	1	circRNA_up
hsa-miR-19a-3p	CAND1	55832	ENSG00000111530	0	1	circRNA_up
hsa-miR-19a-3p	CAST	831	ENSG00000153113	0	1	circRNA_up
hsa-miR-19a-3p	CCDC6	8030	ENSG00000108091	0	1	circRNA_up
hsa-miR-19a-3p	CCM2	83605	ENSG00000136280	0	1	circRNA_up
hsa-miR-19a-3p	CNTFR	1271	ENSG00000122756	0	1	circRNA_up
hsa-miR-19a-3p	DBN1	1627	ENSG00000113758	0	1	circRNA_up
hsa-miR-19a-3p	DHX40	79665	ENSG00000108406	0	1	circRNA_up
hsa-miR-19a-3p	DNAJB1	3337	ENSG00000132002	0	1	circRNA_up
hsa-miR-19a-3p	E2F8	79733	ENSG00000129173	0	1	circRNA_up
hsa-miR-19a-3p	EDARADD	128178	ENSG00000186197	0	1	circRNA_up
hsa-miR-19a-3p	ELK3	2004	ENSG00000111145	0	1	circRNA_up
hsa-miR-19a-3p	ELL2	22936	ENSG00000118985	0	1	circRNA_up
hsa-miR-19a-3p	ELMOD2	255520	ENSG00000179387	0	1	circRNA_up
hsa-miR-19a-3p	EOGT	285203	ENSG00000163378	0	1	circRNA_up
hsa-miR-19a-3p	F3	2152	ENSG00000117525	0	1	circRNA_up
hsa-miR-19a-3p	FAM76B	143684	ENSG00000077458	0	1	circRNA_up
hsa-miR-19a-3p	FOXP2	93986	ENSG00000128573	0	1	circRNA_up
hsa-miR-19a-3p	GPR137B	7107	ENSG00000077585	0	1	circRNA_up
hsa-miR-19a-3p	GRK6	2870	ENSG00000198055	0	1	circRNA_up
hsa-miR-19a-3p	ITGB8	3696	ENSG00000105855	0	1	circRNA_up
hsa-miR-19a-3p	ITSN1	6453	ENSG00000205726	0	1	circRNA_up
hsa-miR-19a-3p	JAZF1	221895	ENSG00000153814	0	1	circRNA_up
hsa-miR-19a-3p	KCNA4	3739	ENSG00000182255	0	2	circRNA_up
hsa-miR-19a-3p	KIF13A	63971	ENSG00000137177	0	1	circRNA_up
hsa-miR-19a-3p	KLF10	7071	ENSG00000155090	0	1	circRNA_up
hsa-miR-19a-3p	LCLAT1	253558	ENSG00000172954	0	1	circRNA_up
hsa-miR-19a-3p	LRIG3	121227	ENSG00000139263	2	1	circRNA_up
hsa-miR-19a-3p	MAP4K3	8491	ENSG00000011566	0	1	circRNA_up
hsa-miR-19a-3p	MB21D2	151963	ENSG00000180611	0	1	circRNA_up
hsa-miR-19a-3p	MBD6	114785	ENSG00000166987	0	1	circRNA_up
hsa-miR-19a-3p	MED26	9441	ENSG00000105085	0	1	circRNA_up
hsa-miR-19a-3p	MSMO1	6307	ENSG00000052802	0	1	circRNA_up
hsa-miR-19a-3p	MYLIP	29116	ENSG00000007944	0	1	circRNA_up
hsa-miR-19a-3p	NDFIP2	54602	ENSG00000102471	0	1	circRNA_up
hsa-miR-19a-3p	NME7	29922	ENSG00000143156	1	1	circRNA_up
hsa-miR-19a-3p	OTUD1	220213	ENSG00000165312	0	1	circRNA_up
hsa-miR-19a-3p	PAK6	56924	ENSG00000137843	0	1	circRNA_up
hsa-miR-19a-3p	PDE5A	8654	ENSG00000138735	0	1	circRNA_up
hsa-miR-19a-3p	PFN2	5217	ENSG00000070087	0	1	circRNA_up
hsa-miR-19a-3p	PHTF2	57157	ENSG00000006576	0	1	circRNA_up
hsa-miR-19a-3p	PIK3R3	8503	ENSG00000117461	0	1	circRNA_up
hsa-miR-19a-3p	PMEPA1	56937	ENSG00000124225	0	2	circRNA_up
hsa-miR-19a-3p	PNRC1	10957	ENSG00000146278	0	1	circRNA_up
hsa-miR-19a-3p	PPP2R5E	5529	ENSG00000154001	0	1	circRNA_up
hsa-miR-19a-3p	PRRT3	285368	ENSG00000163704	0	1	circRNA_up
hsa-miR-19a-3p	PSAP	5660	ENSG00000197746	0	1	circRNA_up
hsa-miR-19a-3p	PTEN	5728	ENSG00000171862	0	1	circRNA_up
hsa-miR-19a-3p	RAP1B	5908	ENSG00000127314	0	1	circRNA_up
hsa-miR-19a-3p	RAP2C	57826	ENSG00000123728	0	1	circRNA_up
hsa-miR-19a-3p	RBMS1	5937	ENSG00000153250	0	1	circRNA_up
hsa-miR-19a-3p	RHOB	388	ENSG00000143878	0	1	circRNA_up
hsa-miR-19a-3p	RIN2	54453	ENSG00000132669	0	1	circRNA_up
hsa-miR-19a-3p	RTN1	6252	ENSG00000139970	0	1	circRNA_up
hsa-miR-19a-3p	S100PBP	64766	ENSG00000116497	0	1	circRNA_up
hsa-miR-19a-3p	S1PR1	1901	ENSG00000170989	0	1	circRNA_up
hsa-miR-19a-3p	SBF2	81846	ENSG00000133812	0	1	circRNA_up
hsa-miR-19a-3p	SCN1B	6324	ENSG00000105711	0	1	circRNA_up
hsa-miR-19a-3p	SDC1	6382	ENSG00000115884	0	1	circRNA_up
hsa-miR-19a-3p	SEC61A2	55176	ENSG00000065665	0	1	circRNA_up
hsa-miR-19a-3p	SH3D19	152503	ENSG00000109686	0	1	circRNA_up
hsa-miR-19a-3p	SKIDA1	387640	ENSG00000180592	0	1	circRNA_up
hsa-miR-19a-3p	SLC35F1	222553	ENSG00000196376	0	1	circRNA_up
hsa-miR-19a-3p	SLC6A8	6535	ENSG00000130821	0	1	circRNA_up
hsa-miR-19a-3p	SMARCD2	6603	ENSG00000108604	0	1	circRNA_up
hsa-miR-19a-3p	SMOC2	64094	ENSG00000112562	0	1	circRNA_up
hsa-miR-19a-3p	SOCS1	8651	ENSG00000185338	0	1	circRNA_up
hsa-miR-19a-3p	SOX4	6659	ENSG00000124766	0	1	circRNA_up
hsa-miR-19a-3p	SUZ12	23512	ENSG00000178691	0	1	circRNA_up
hsa-miR-19a-3p	SYBU	55638	ENSG00000147642	0	1	circRNA_up
hsa-miR-19a-3p	TAF4	6874	ENSG00000130699	0	1	circRNA_up
hsa-miR-19a-3p	TBK1	29110	ENSG00000183735	0	1	circRNA_up
hsa-miR-19a-3p	TIA1	7072	ENSG00000116001	0	1	circRNA_up
hsa-miR-19a-3p	UBE2A	7319	ENSG00000077721	0	1	circRNA_up
hsa-miR-19a-3p	UBL3	5412	ENSG00000122042	0	1	circRNA_up
hsa-miR-19a-3p	VPS4B	9525	ENSG00000119541	0	1	circRNA_up
hsa-miR-19a-3p	VSTM2B	342865	ENSG00000187135	0	1	circRNA_up
hsa-miR-19a-3p	VTI1A	143187	ENSG00000151532	0	1	circRNA_up
hsa-miR-19a-3p	WBP4	11193	ENSG00000120688	0	1	circRNA_up
hsa-miR-19a-3p	WDR1	9948	ENSG00000071127	0	1	circRNA_up
hsa-miR-19a-3p	WDR45B	56270	ENSG00000141580	0	1	circRNA_up
hsa-miR-19a-3p	ZBTB14	7541	ENSG00000198081	0	1	circRNA_up
hsa-miR-19a-3p	ZDHHC18	84243	ENSG00000204160	0	1	circRNA_up
hsa-miR-19a-3p	ZFYVE9	9372	ENSG00000157077	0	1	circRNA_up
hsa-miR-19a-3p	ZNF516	9658	ENSG00000101493	0	1	circRNA_up
hsa-miR-19a-3p	ZNF711	7552	ENSG00000147180	0	1	circRNA_up
hsa-miR-27a-3p	BEND7	222389	ENSG00000165626	1	1	circRNA_up
hsa-miR-27a-3p	BMI1	648	ENSG00000168283	0	1	circRNA_up
hsa-miR-27a-3p	CACNA2D3	55799	ENSG00000157445	0	1	circRNA_up
hsa-miR-27a-3p	CCNG1	900	ENSG00000113328	0	1	circRNA_up
hsa-miR-27a-3p	CCNJ	54619	ENSG00000107443	0	1	circRNA_up
hsa-miR-27a-3p	CCNK	8812	ENSG00000090061	0	1	circRNA_up
hsa-miR-27a-3p	CDS1	1040	ENSG00000163624	0	1	circRNA_up
hsa-miR-27a-3p	CKAP4	10970	ENSG00000136026	0	1	circRNA_up
hsa-miR-27a-3p	CYP39A1	51302	ENSG00000146233	0	1	circRNA_up
hsa-miR-27a-3p	DNAJC13	23317	ENSG00000138246	0	1	circRNA_up
hsa-miR-27a-3p	E2F7	144455	ENSG00000165891	0	1	circRNA_up
hsa-miR-27a-3p	EN2	2020	ENSG00000164778	0	1	circRNA_up
hsa-miR-27a-3p	ENDOU	8909	ENSG00000111405	0	1	circRNA_up
hsa-miR-27a-3p	FAM184A	79632	ENSG00000111879	2	1	circRNA_up
hsa-miR-27a-3p	FAM193B	54540	ENSG00000146067	1	1	circRNA_up
hsa-miR-27a-3p	FAM222A	84915	ENSG00000139438	0	1	circRNA_up
hsa-miR-27a-3p	FOSB	2354	ENSG00000125740	0	1	circRNA_up
hsa-miR-27a-3p	GALNT5	11227	ENSG00000136542	1	1	circRNA_up
hsa-miR-27a-3p	GDF6	392255	ENSG00000156466	0	1	circRNA_up
hsa-miR-27a-3p	GFPT2	9945	ENSG00000131459	0	1	circRNA_up
hsa-miR-27a-3p	GLRA2	2742	ENSG00000101958	0	1	circRNA_up
hsa-miR-27a-3p	HBEGF	1839	ENSG00000113070	0	1	circRNA_up
hsa-miR-27a-3p	HNRNPF	3185	ENSG00000169813	0	1	circRNA_up
hsa-miR-27a-3p	HOXB8	3218	ENSG00000120068	0	1	circRNA_up
hsa-miR-27a-3p	ISL1	3670	ENSG00000016082	0	1	circRNA_up
hsa-miR-27a-3p	KIAA1211L	343990	ENSG00000196872	0	1	circRNA_up
hsa-miR-27a-3p	LARP4	113251	ENSG00000161813	0	1	circRNA_up
hsa-miR-27a-3p	LIMK1	3984	ENSG00000106683	0	1	circRNA_up
hsa-miR-27a-3p	LOX	4015	ENSG00000113083	0	1	circRNA_up
hsa-miR-27a-3p	MAP3K4	4216	ENSG00000085511	0	1	circRNA_up
hsa-miR-27a-3p	NABP1	64859	ENSG00000173559	0	1	circRNA_up
hsa-miR-27a-3p	NCOA7	135112	ENSG00000111912	0	1	circRNA_up
hsa-miR-27a-3p	NECAP2	55707	ENSG00000157191	1	1	circRNA_up
hsa-miR-27a-3p	NEDD4	4734	ENSG00000069869	0	1	circRNA_up
hsa-miR-27a-3p	NEK6	10783	ENSG00000119408	0	1	circRNA_up
hsa-miR-27a-3p	NETO1	81832	ENSG00000166342	1	1	circRNA_up
hsa-miR-27a-3p	NLN	57486	ENSG00000123213	0	1	circRNA_up
hsa-miR-27a-3p	NR5A2	2494	ENSG00000116833	0	1	circRNA_up
hsa-miR-27a-3p	NRARP	441478	ENSG00000198435	0	1	circRNA_up
hsa-miR-27a-3p	PAIP2	51247	ENSG00000120727	0	1	circRNA_up
hsa-miR-27a-3p	PDK4	5166	ENSG00000004799	0	1	circRNA_up
hsa-miR-27a-3p	PDS5B	23047	ENSG00000083642	0	1	circRNA_up
hsa-miR-27a-3p	PKIA	5569	ENSG00000171033	0	1	circRNA_up
hsa-miR-27a-3p	PPP1CC	5501	ENSG00000186298	0	1	circRNA_up
hsa-miR-27a-3p	REPS1	85021	ENSG00000135597	0	1	circRNA_up
hsa-miR-27a-3p	RGS17	26575	ENSG00000091844	0	1	circRNA_up
hsa-miR-27a-3p	RNF182	221687	ENSG00000180537	0	1	circRNA_up
hsa-miR-27a-3p	RPN1	6184	ENSG00000163902	0	1	circRNA_up
hsa-miR-27a-3p	RSBN1L	222194	ENSG00000187257	0	1	circRNA_up
hsa-miR-27a-3p	SEMA7A	8482	ENSG00000138623	0	1	circRNA_up
hsa-miR-27a-3p	SIX1	6495	ENSG00000126778	0	1	circRNA_up
hsa-miR-27a-3p	SLC39A11	201266	ENSG00000133195	0	1	circRNA_up
hsa-miR-27a-3p	SPRY2	10253	ENSG00000136158	0	1	circRNA_up
hsa-miR-27a-3p	SRSF9	8683	ENSG00000111786	1	1	circRNA_up
hsa-miR-27a-3p	STYK1	55359	ENSG00000060140	0	1	circRNA_up
hsa-miR-27a-3p	THOC1	9984	ENSG00000079134	0	1	circRNA_up
hsa-miR-27a-3p	TLK2	11011	ENSG00000146872	0	1	circRNA_up
hsa-miR-27a-3p	TMBIM6	7009	ENSG00000139644	0	1	circRNA_up
hsa-miR-27a-3p	TNRC18	84629	ENSG00000182095	0	1	circRNA_up
hsa-miR-27a-3p	TXN2	25828	ENSG00000100348	0	1	circRNA_up
hsa-miR-27a-3p	UNKL	64718	ENSG00000059145	0	1	circRNA_up
hsa-miR-27a-3p	VEGFC	7424	ENSG00000150630	0	1	circRNA_up
hsa-miR-27a-3p	WSB1	26118	ENSG00000109046	0	1	circRNA_up
hsa-miR-27a-3p	YWHAQ	10971	ENSG00000134308	0	1	circRNA_up
hsa-miR-27a-3p	ZHX1	11244	ENSG00000165156	0	1	circRNA_up
hsa-miR-33a-5p	GLCCI1	113263	ENSG00000106415	0	1	circRNA_up
hsa-miR-33a-5p	PIM1	5292	ENSG00000137193	0	1	circRNA_up
hsa-miR-33a-5p	SETD7	80854	ENSG00000145391	0	1	circRNA_up
hsa-miR-33a-5p	SLC25A25	114789	ENSG00000148339	0	1	circRNA_up
hsa-miR-181b-5p	ARF6	382	ENSG00000165527	0	1	circRNA_up
hsa-miR-181b-5p	BAG4	9530	ENSG00000156735	0	1	circRNA_up
hsa-miR-181b-5p	BLOC1S6	26258	ENSG00000104164	0	1	circRNA_up
hsa-miR-181b-5p	C16orf87	388272	ENSG00000155330	0	1	circRNA_up
hsa-miR-181b-5p	C6orf62	81688	ENSG00000112308	0	1	circRNA_up
hsa-miR-181b-5p	CCL8	6355	ENSG00000108700	1	1	circRNA_up
hsa-miR-181b-5p	CDON	50937	ENSG00000064309	0	1	circRNA_up
hsa-miR-181b-5p	CLVS1	157807	ENSG00000177182	0	1	circRNA_up
hsa-miR-181b-5p	DDIT4	54541	ENSG00000168209	0	1	circRNA_up
hsa-miR-181b-5p	FAM160A2	84067	ENSG00000051009	1	1	circRNA_up
hsa-miR-181b-5p	GATA6	2627	ENSG00000141448	0	1	circRNA_up
hsa-miR-181b-5p	HEY2	23493	ENSG00000135547	0	1	circRNA_up
hsa-miR-181b-5p	HOXD1	3231	ENSG00000128645	0	1	circRNA_up
hsa-miR-181b-5p	IPO8	10526	ENSG00000133704	0	1	circRNA_up
hsa-miR-181b-5p	KLF15	28999	ENSG00000163884	0	1	circRNA_up
hsa-miR-181b-5p	PRKCD	5580	ENSG00000163932	0	1	circRNA_up
hsa-miR-181b-5p	RBBP7	5931	ENSG00000102054	0	1	circRNA_up
hsa-miR-181b-5p	SCD	6319	ENSG00000099194	0	1	circRNA_up
hsa-miR-181b-5p	SRSF7	6432	ENSG00000115875	0	1	circRNA_up
hsa-miR-181b-5p	TADA2B	93624	ENSG00000173011	0	1	circRNA_up
hsa-miR-181b-5p	UBE2B	7320	ENSG00000119048	0	1	circRNA_up
hsa-miR-181b-5p	ZFAND6	54469	ENSG00000086666	0	1	circRNA_up
hsa-miR-181b-5p	ZFP36L2	678	ENSG00000152518	0	1	circRNA_up
hsa-miR-181b-5p	ZNF781	163115	ENSG00000196381	0	2	circRNA_up
hsa-miR-27b-3p	CBFB	865	ENSG00000067955	0	1	circRNA_up
hsa-miR-27b-3p	NDUFS4	4724	ENSG00000164258	2	1	circRNA_up
hsa-miR-27b-3p	NREP	9315	ENSG00000134986	0	1	circRNA_up
hsa-miR-27b-3p	SLC25A16	8034	ENSG00000122912	0	1	circRNA_up
hsa-miR-145-5p	ACTB	60	ENSG00000075624	0	1	circRNA_up
hsa-miR-145-5p	ACTG1	71	ENSG00000184009	0	1	circRNA_up
hsa-miR-145-5p	ARHGAP6	395	ENSG00000047648	0	1	circRNA_up
hsa-miR-145-5p	CRKL	1399	ENSG00000099942	0	1	circRNA_up
hsa-miR-145-5p	DUSP6	1848	ENSG00000139318	0	1	circRNA_up
hsa-miR-145-5p	FSCN1	6624	ENSG00000075618	0	1	circRNA_up
hsa-miR-145-5p	GABARAPL1	23710	ENSG00000139112	0	1	circRNA_up
hsa-miR-145-5p	INO80	54617	ENSG00000128908	0	1	circRNA_up
hsa-miR-145-5p	KATNBL1	79768	ENSG00000134152	0	1	circRNA_up
hsa-miR-145-5p	KLHL18	23276	ENSG00000114648	0	1	circRNA_up
hsa-miR-145-5p	MPZL2	10205	ENSG00000149573	0	1	circRNA_up
hsa-miR-145-5p	PCBP2	5094	ENSG00000197111	0	1	circRNA_up
hsa-miR-145-5p	RBPMS2	348093	ENSG00000166831	0	1	circRNA_up
hsa-miR-145-5p	RGS7	6000	ENSG00000182901	0	1	circRNA_up
hsa-miR-145-5p	STAM	8027	ENSG00000136738	0	1	circRNA_up
hsa-miR-145-5p	UXS1	80146	ENSG00000115652	0	1	circRNA_up
hsa-miR-145-5p	VASN	114990	ENSG00000168140	0	1	circRNA_up
hsa-miR-145-5p	YES1	7525	ENSG00000176105	0	1	circRNA_up
hsa-miR-145-5p	YTHDF2	51441	ENSG00000198492	0	1	circRNA_up
hsa-miR-323a-3p	ADIPOR1	51094	ENSG00000159346	0	1	circRNA_up
hsa-miR-323a-3p	ARL1	400	ENSG00000120805	0	1	circRNA_up
hsa-miR-323a-3p	COMMD8	54951	ENSG00000169019	0	1	circRNA_up
hsa-miR-323a-3p	KRAS	3845	ENSG00000133703	0	1	circRNA_up
hsa-miR-323a-3p	LMO3	55885	ENSG00000048540	0	1	circRNA_up
hsa-miR-323a-3p	TMEFF2	23671	ENSG00000144339	0	1	circRNA_up
hsa-miR-18b-5p	CRIM1	51232	ENSG00000150938	0	1	circRNA_up
hsa-miR-18b-5p	ORAI3	93129	ENSG00000175938	1	1	circRNA_up
hsa-miR-329-3p	ARHGAP21	57584	ENSG00000107863	0	1	circRNA_up
hsa-miR-329-3p	DUSP10	11221	ENSG00000143507	0	1	circRNA_up
hsa-miR-329-3p	ERH	2079	ENSG00000100632	1	1	circRNA_up
hsa-miR-329-3p	PRR7	80758	ENSG00000131188	1	1	circRNA_up
hsa-miR-452-5p	SF3B1	23451	ENSG00000115524	1	1	circRNA_up
hsa-miR-452-5p	SUMO3	6612	ENSG00000184900	0	1	circRNA_up
hsa-miR-452-5p	TIMP3	7078	ENSG00000100234	0	1	circRNA_up
hsa-miR-452-5p	ZNF644	84146	ENSG00000122482	0	1	circRNA_up
hsa-miR-409-3p	NUDT21	11051	ENSG00000167005	0	1	circRNA_up
hsa-miR-410-3p	TEX14	56155	ENSG00000121101	0	1	circRNA_up
hsa-miR-410-3p	TRAPPC3	27095	ENSG00000054116	1	1	circRNA_up
hsa-miR-494-3p	NHLH2	4808	ENSG00000177551	0	1	circRNA_up
hsa-miR-181d-5p	ETV6	2120	ENSG00000139083	0	1	circRNA_up
hsa-miR-181d-5p	METAP1	23173	ENSG00000164024	0	1	circRNA_up
hsa-miR-181d-5p	PKNOX2	63876	ENSG00000165495	0	1	circRNA_up
hsa-miR-181d-5p	TNFRSF11B	4982	ENSG00000164761	0	1	circRNA_up
hsa-miR-655-3p	ADM	133	ENSG00000148926	0	1	circRNA_up
hsa-miR-655-3p	ASCL1	429	ENSG00000139352	0	1	circRNA_up
hsa-miR-655-3p	C11orf58	10944	ENSG00000110696	0	1	circRNA_up
hsa-miR-655-3p	CD47	961	ENSG00000196776	0	1	circRNA_up
hsa-miR-655-3p	CHIC2	26511	ENSG00000109220	0	1	circRNA_up
hsa-miR-655-3p	EIF1B	10289	ENSG00000114784	0	1	circRNA_up
hsa-miR-655-3p	GMFB	2764	ENSG00000197045	0	1	circRNA_up
hsa-miR-655-3p	GPBP1L1	60313	ENSG00000159592	0	1	circRNA_up
hsa-miR-655-3p	GPR162	27239	ENSG00000250510	0	1	circRNA_up
hsa-miR-655-3p	HORMAD1	84072	ENSG00000143452	0	1	circRNA_up
hsa-miR-655-3p	KCTD1	284252	ENSG00000134504	0	1	circRNA_up
hsa-miR-655-3p	KDELR2	11014	ENSG00000136240	0	1	circRNA_up
hsa-miR-655-3p	RBM24	221662	ENSG00000112183	0	1	circRNA_up
hsa-miR-655-3p	RGS1	5996	ENSG00000090104	2	1	circRNA_up
hsa-miR-655-3p	RPTN	126638	ENSG00000215853	0	1	circRNA_up
hsa-miR-655-3p	SIAH1	6477	ENSG00000196470	0	1	circRNA_up
hsa-miR-655-3p	TOB1	10140	ENSG00000141232	0	1	circRNA_up
hsa-miR-655-3p	TOB2	10766	ENSG00000183864	0	1	circRNA_up
hsa-miR-655-3p	VKORC1L1	154807	ENSG00000196715	0	1	circRNA_up
hsa-miR-362-3p	CSNK1G3	1456	ENSG00000151292	0	1	circRNA_up
hsa-miR-543	CYB5R4	51167	ENSG00000065615	0	1	circRNA_up
hsa-miR-543	DLX1	1745	ENSG00000144355	0	1	circRNA_up
hsa-miR-543	EIF4A2	1974	ENSG00000156976	0	1	circRNA_up
hsa-miR-543	PCBP1	5093	ENSG00000169564	1	1	circRNA_up
hsa-miR-543	SERPINI1	5274	ENSG00000163536	0	1	circRNA_up
hsa-miR-18a-5p	AEBP2	121536	ENSG00000139154	0	1	circRNA_up
hsa-miR-18a-5p	ATM	472	ENSG00000149311	0	1	circRNA_up
hsa-miR-18a-5p	BTG3	10950	ENSG00000154640	0	1	circRNA_up
hsa-miR-18a-5p	CAMK2N1	55450	ENSG00000162545	0	1	circRNA_up
hsa-miR-18a-5p	CDC42	998	ENSG00000070831	0	1	circRNA_up
hsa-miR-18a-5p	CNTNAP1	8506	ENSG00000108797	0	1	circRNA_up
hsa-miR-18a-5p	DAAM2	23500	ENSG00000146122	0	1	circRNA_up
hsa-miR-18a-5p	FAM3C	10447	ENSG00000196937	0	1	circRNA_up
hsa-miR-18a-5p	HCFC2	29915	ENSG00000111727	0	2	circRNA_up
hsa-miR-18a-5p	MAPK4	5596	ENSG00000141639	0	1	circRNA_up
hsa-miR-18a-5p	MYLK	4638	ENSG00000065534	0	1	circRNA_up
hsa-miR-18a-5p	PRKACB	5567	ENSG00000142875	0	1	circRNA_up
hsa-miR-18a-5p	SIK3	23387	ENSG00000160584	0	1	circRNA_up
hsa-miR-18a-5p	TRPC4	7223	ENSG00000133107	2	1	circRNA_up
hsa-miR-18a-5p	UBTD2	92181	ENSG00000168246	0	1	circRNA_up
hsa-miR-18a-5p	ZFP62	643836	ENSG00000196670	0	1	circRNA_up
hsa-miR-19a-3p	AFTPH	54812	ENSG00000119844	0	1	circRNA_up
hsa-miR-19a-3p	ANKRD13C	81573	ENSG00000118454	0	1	circRNA_up
hsa-miR-19a-3p	ARHGAP11A	9824	ENSG00000198826	0	1	circRNA_up
hsa-miR-19a-3p	ATXN7	6314	ENSG00000163635	0	1	circRNA_up
hsa-miR-19a-3p	CEP55	55165	ENSG00000138180	0	1	circRNA_up
hsa-miR-19a-3p	DLX3	1747	ENSG00000064195	0	1	circRNA_up
hsa-miR-19a-3p	DNAI1	27019	ENSG00000122735	0	1	circRNA_up
hsa-miR-19a-3p	FAM114A1	92689	ENSG00000197712	0	1	circRNA_up
hsa-miR-19a-3p	FHL5	9457	ENSG00000112214	0	1	circRNA_up
hsa-miR-19a-3p	FKBP15	23307	ENSG00000119321	0	1	circRNA_up
hsa-miR-19a-3p	FOXF2	2295	ENSG00000137273	0	1	circRNA_up
hsa-miR-19a-3p	FXR1	8087	ENSG00000114416	0	1	circRNA_up
hsa-miR-19a-3p	GULP1	51454	ENSG00000144366	0	1	circRNA_up
hsa-miR-19a-3p	HIC1	3090	ENSG00000177374	0	1	circRNA_up
hsa-miR-19a-3p	IGSF3	3321	ENSG00000143061	0	1	circRNA_up
hsa-miR-19a-3p	INSIG1	3638	ENSG00000186480	0	1	circRNA_up
hsa-miR-19a-3p	KIAA2026	158358	ENSG00000183354	0	1	circRNA_up
hsa-miR-19a-3p	MMGT1	93380	ENSG00000169446	0	1	circRNA_up
hsa-miR-19a-3p	MYCN	4613	ENSG00000134323	0	1	circRNA_up
hsa-miR-19a-3p	NUP54	53371	ENSG00000138750	0	1	circRNA_up
hsa-miR-19a-3p	PLAA	9373	ENSG00000137055	0	1	circRNA_up
hsa-miR-19a-3p	PPP1R15B	84919	ENSG00000158615	0	1	circRNA_up
hsa-miR-19a-3p	PSD	5662	ENSG00000059915	0	1	circRNA_up
hsa-miR-19a-3p	RAB13	5872	ENSG00000143545	0	1	circRNA_up
hsa-miR-19a-3p	RAB33B	83452	ENSG00000172007	0	1	circRNA_up
hsa-miR-19a-3p	RAI2	10742	ENSG00000131831	0	1	circRNA_up
hsa-miR-19a-3p	RASA1	5921	ENSG00000145715	0	1	circRNA_up
hsa-miR-19a-3p	RRAGD	58528	ENSG00000025039	0	1	circRNA_up
hsa-miR-19a-3p	SEC22A	26984	ENSG00000121542	0	1	circRNA_up
hsa-miR-19a-3p	SERINC3	10955	ENSG00000132824	0	1	circRNA_up
hsa-miR-19a-3p	SGK1	6446	ENSG00000118515	0	1	circRNA_up
hsa-miR-19a-3p	SIVA1	10572	ENSG00000184990	0	1	circRNA_up
hsa-miR-19a-3p	SLC26A4	5172	ENSG00000091137	0	1	circRNA_up
hsa-miR-19a-3p	SMOC1	64093	ENSG00000198732	0	1	circRNA_up
hsa-miR-19a-3p	SRSF6	6431	ENSG00000124193	0	1	circRNA_up
hsa-miR-19a-3p	STAM2	10254	ENSG00000115145	0	1	circRNA_up
hsa-miR-19a-3p	TGFBR2	7048	ENSG00000163513	0	1	circRNA_up
hsa-miR-19a-3p	TMEM159	57146	ENSG00000011638	0	1	circRNA_up
hsa-miR-19a-3p	TMEM196	256130	ENSG00000173452	0	1	circRNA_up
hsa-miR-19a-3p	TRAK2	66008	ENSG00000115993	0	1	circRNA_up
hsa-miR-19a-3p	ZBTB11	27107	ENSG00000066422	0	1	circRNA_up
hsa-miR-27a-3p	AGO2	27161	ENSG00000123908	0	2	circRNA_up
hsa-miR-27a-3p	ANKRD40	91369	ENSG00000154945	0	1	circRNA_up
hsa-miR-27a-3p	ASAH1	427	ENSG00000104763	0	1	circRNA_up
hsa-miR-27a-3p	BRSK1	84446	ENSG00000160469	0	1	circRNA_up
hsa-miR-27a-3p	CAPZA1	829	ENSG00000116489	0	1	circRNA_up
hsa-miR-27a-3p	CCDC149	91050	ENSG00000181982	0	1	circRNA_up
hsa-miR-27a-3p	CEP135	9662	ENSG00000174799	0	1	circRNA_up
hsa-miR-27a-3p	CNN3	1266	ENSG00000117519	0	1	circRNA_up
hsa-miR-27a-3p	CNOT7	29883	ENSG00000198791	0	1	circRNA_up
hsa-miR-27a-3p	FLRT3	23767	ENSG00000125848	0	1	circRNA_up
hsa-miR-27a-3p	FOXN4	121643	ENSG00000139445	0	1	circRNA_up
hsa-miR-27a-3p	GABRP	2568	ENSG00000094755	0	1	circRNA_up
hsa-miR-27a-3p	GORASP1	64689	ENSG00000114745	0	1	circRNA_up
hsa-miR-27a-3p	HOXA10	3206	ENSG00000253293	0	1	circRNA_up
hsa-miR-27a-3p	NMB	4828	ENSG00000197696	1	1	circRNA_up
hsa-miR-27a-3p	PAQR9	344838	ENSG00000188582	0	1	circRNA_up
hsa-miR-27a-3p	PIP5K1B	8395	ENSG00000107242	0	1	circRNA_up
hsa-miR-27a-3p	PITHD1	57095	ENSG00000057757	2	1	circRNA_up
hsa-miR-27a-3p	PKIB	5570	ENSG00000135549	0	1	circRNA_up
hsa-miR-27a-3p	PSMA1	5682	ENSG00000129084	0	1	circRNA_up
hsa-miR-27a-3p	RARA	5914	ENSG00000131759	0	1	circRNA_up
hsa-miR-27a-3p	RUFY3	22902	ENSG00000018189	0	1	circRNA_up
hsa-miR-27a-3p	SFXN2	118980	ENSG00000156398	0	1	circRNA_up
hsa-miR-27a-3p	SLC16A10	117247	ENSG00000112394	0	1	circRNA_up
hsa-miR-27a-3p	SMIM14	201895	ENSG00000163683	0	1	circRNA_up
hsa-miR-27a-3p	TFPI	7035	ENSG00000003436	0	1	circRNA_up
hsa-miR-27a-3p	TMEM189-UBE2V1	387522	ENSG00000124208	0	1	circRNA_up
hsa-miR-27a-3p	TMEM9B	56674	ENSG00000175348	0	1	circRNA_up
hsa-miR-27a-3p	TTC39A	22996	ENSG00000085831	0	1	circRNA_up
hsa-miR-27a-3p	UBE2V1	7335	ENSG00000244687	0	1	circRNA_up
hsa-miR-33a-5p	UBE2V2	7336	ENSG00000169139	0	1	circRNA_up
hsa-miR-181b-5p	CBX4	8535	ENSG00000141582	0	1	circRNA_up
hsa-miR-181b-5p	CHMP1B	57132	ENSG00000255112	0	1	circRNA_up
hsa-miR-181b-5p	CPOX	1371	ENSG00000080819	0	1	circRNA_up
hsa-miR-181b-5p	EPC2	26122	ENSG00000135999	0	1	circRNA_up
hsa-miR-181b-5p	HOXA11	3207	ENSG00000005073	0	1	circRNA_up
hsa-miR-181b-5p	HSP90B1	7184	ENSG00000166598	0	1	circRNA_up
hsa-miR-181b-5p	KANK1	23189	ENSG00000107104	0	1	circRNA_up
hsa-miR-181b-5p	LYRM1	57149	ENSG00000102897	0	1	circRNA_up
hsa-miR-181b-5p	MED8	112950	ENSG00000159479	0	1	circRNA_up
hsa-miR-181b-5p	MELK	9833	ENSG00000165304	1	1	circRNA_up
hsa-miR-181b-5p	MPP5	64398	ENSG00000072415	0	1	circRNA_up
hsa-miR-181b-5p	NEK7	140609	ENSG00000151414	0	1	circRNA_up
hsa-miR-181b-5p	NKAIN2	154215	ENSG00000188580	0	1	circRNA_up
hsa-miR-181b-5p	PARM1	25849	ENSG00000169116	0	1	circRNA_up
hsa-miR-181b-5p	PI4K2B	55300	ENSG00000038210	0	1	circRNA_up
hsa-miR-181b-5p	RNF34	80196	ENSG00000170633	0	1	circRNA_up
hsa-miR-181b-5p	TMEM165	55858	ENSG00000134851	0	1	circRNA_up
hsa-miR-181b-5p	TNF	7124	ENSG00000232810	0	1	circRNA_up
hsa-miR-181b-5p	TXNDC12	51060	ENSG00000117862	0	1	circRNA_up
hsa-miR-145-5p	ADPGK	83440	ENSG00000159322	0	1	circRNA_up
hsa-miR-145-5p	AKAP9	10142	ENSG00000127914	0	1	circRNA_up
hsa-miR-145-5p	AP2B1	163	ENSG00000006125	0	1	circRNA_up
hsa-miR-145-5p	CCDC107	203260	ENSG00000159884	1	1	circRNA_up
hsa-miR-145-5p	CITED2	10370	ENSG00000164442	0	1	circRNA_up
hsa-miR-145-5p	CTNNBIP1	56998	ENSG00000178585	0	1	circRNA_up
hsa-miR-145-5p	GABARAPL2	11345	ENSG00000034713	0	1	circRNA_up
hsa-miR-145-5p	GLIS1	148979	ENSG00000174332	0	1	circRNA_up
hsa-miR-145-5p	HECW2	57520	ENSG00000138411	0	1	circRNA_up
hsa-miR-145-5p	MEST	4232	ENSG00000106484	0	1	circRNA_up
hsa-miR-145-5p	NRAS	4893	ENSG00000213281	0	1	circRNA_up
hsa-miR-145-5p	NTN4	59277	ENSG00000074527	0	1	circRNA_up
hsa-miR-145-5p	OTOR	56914	ENSG00000125879	0	1	circRNA_up
hsa-miR-145-5p	PDCD4	27250	ENSG00000150593	0	1	circRNA_up
hsa-miR-145-5p	RASA2	5922	ENSG00000155903	0	1	circRNA_up
hsa-miR-145-5p	SOX9	6662	ENSG00000125398	0	1	circRNA_up
hsa-miR-145-5p	SPOP	8405	ENSG00000121067	0	1	circRNA_up
hsa-miR-145-5p	SPSB4	92369	ENSG00000175093	0	1	circRNA_up
hsa-miR-145-5p	TMEM178A	130733	ENSG00000152154	0	1	circRNA_up
hsa-miR-145-5p	TPM4	7171	ENSG00000167460	0	1	circRNA_up
hsa-miR-323a-3p	CHODL	140578	ENSG00000154645	0	1	circRNA_up
hsa-miR-323a-3p	MAB21L1	4081	ENSG00000180660	0	1	circRNA_up
hsa-miR-323a-3p	SEC23B	10483	ENSG00000101310	0	1	circRNA_up
hsa-miR-329-3p	ARL4A	10124	ENSG00000122644	0	1	circRNA_up
hsa-miR-329-3p	CAPZB	832	ENSG00000077549	0	1	circRNA_up
hsa-miR-329-3p	KRIT1	889	ENSG00000001631	0	1	circRNA_up
hsa-miR-329-3p	RPE	6120	ENSG00000197713	0	1	circRNA_up
hsa-miR-329-3p	SRSF4	6429	ENSG00000116350	0	1	circRNA_up
hsa-miR-452-5p	ANKS1B	56899	ENSG00000185046	0	1	circRNA_up
hsa-miR-452-5p	CHD2	1106	ENSG00000173575	0	1	circRNA_up
hsa-miR-452-5p	EPS8	2059	ENSG00000151491	0	1	circRNA_up
hsa-miR-452-5p	HAT1	8520	ENSG00000128708	1	1	circRNA_up
hsa-miR-452-5p	INTS8	55656	ENSG00000164941	0	1	circRNA_up
hsa-miR-452-5p	NAP1L5	266812	ENSG00000177432	0	1	circRNA_up
hsa-miR-452-5p	TMEM147	10430	ENSG00000105677	0	1	circRNA_up
hsa-miR-409-3p	C11orf74	119710	ENSG00000166352	2	1	circRNA_up
hsa-miR-409-3p	MSH6	2956	ENSG00000116062	2	1	circRNA_up
hsa-miR-409-3p	POMP	51371	ENSG00000132963	0	1	circRNA_up
hsa-miR-494-3p	ACBD4	79777	ENSG00000181513	0	1	circRNA_up
hsa-miR-494-3p	DBX2	440097	ENSG00000185610	0	1	circRNA_up
hsa-miR-494-3p	DLGAP1	9229	ENSG00000170579	0	1	circRNA_up
hsa-miR-494-3p	PFDN4	5203	ENSG00000101132	0	1	circRNA_up
hsa-miR-494-3p	PGPEP1L	145814	ENSG00000183571	0	1	circRNA_up
hsa-miR-494-3p	SRP9	6726	ENSG00000143742	0	1	circRNA_up
hsa-miR-655-3p	BRAT1	221927	ENSG00000106009	0	1	circRNA_up
hsa-miR-655-3p	CHUK	1147	ENSG00000213341	0	1	circRNA_up
hsa-miR-655-3p	CLCF1	23529	ENSG00000175505	0	1	circRNA_up
hsa-miR-655-3p	CLIC4	25932	ENSG00000169504	0	1	circRNA_up
hsa-miR-655-3p	INO80E	283899	ENSG00000169592	0	1	circRNA_up
hsa-miR-655-3p	IRX5	10265	ENSG00000176842	0	1	circRNA_up
hsa-miR-655-3p	KCNJ13	3769	ENSG00000115474	0	1	circRNA_up
hsa-miR-655-3p	KHDRBS2	202559	ENSG00000112232	0	1	circRNA_up
hsa-miR-655-3p	PRRX2	51450	ENSG00000167157	0	1	circRNA_up
hsa-miR-655-3p	PTTG1	9232	ENSG00000164611	0	1	circRNA_up
hsa-miR-655-3p	RNF130	55819	ENSG00000113269	1	1	circRNA_up
hsa-miR-655-3p	RRP9	9136	ENSG00000114767	0	1	circRNA_up
hsa-miR-655-3p	SLC25A12	8604	ENSG00000115840	0	1	circRNA_up
hsa-miR-655-3p	SOCS2	8835	ENSG00000120833	0	1	circRNA_up
hsa-miR-655-3p	TSPAN7	7102	ENSG00000156298	0	1	circRNA_up
hsa-miR-655-3p	ZRANB2	9406	ENSG00000132485	0	1	circRNA_up
hsa-miR-362-3p	AKAP1	8165	ENSG00000121057	0	1	circRNA_up
hsa-miR-362-3p	EIF4G1	1981	ENSG00000114867	2	1	circRNA_up
hsa-miR-362-3p	KDM5C	8242	ENSG00000126012	0	1	circRNA_up
hsa-miR-362-3p	PAM	5066	ENSG00000145730	2	1	circRNA_up
hsa-miR-543	RRAGA	10670	ENSG00000155876	0	1	circRNA_up
hsa-miR-543	SDF2L1	23753	ENSG00000128228	0	1	circRNA_up
hsa-miR-18a-5p	DIRAS2	54769	ENSG00000165023	0	1	circRNA_up
hsa-miR-18a-5p	HSF2	3298	ENSG00000025156	0	1	circRNA_up
hsa-miR-18a-5p	PRDM6	93166	ENSG00000061455	0	1	circRNA_up
hsa-miR-18a-5p	RAB5C	5878	ENSG00000108774	0	1	circRNA_up
hsa-miR-19a-3p	CR2	1380	ENSG00000117322	0	1	circRNA_up
hsa-miR-19a-3p	DGKE	8526	ENSG00000153933	0	1	circRNA_up
hsa-miR-19a-3p	FGF6	2251	ENSG00000111241	0	1	circRNA_up
hsa-miR-19a-3p	KAZN	23254	ENSG00000189337	0	1	circRNA_up
hsa-miR-19a-3p	MBD2	8932	ENSG00000134046	0	1	circRNA_up
hsa-miR-19a-3p	MTMR10	54893	ENSG00000166912	0	1	circRNA_up
hsa-miR-19a-3p	NEUROG1	4762	ENSG00000181965	0	1	circRNA_up
hsa-miR-19a-3p	PLA2G10	8399	ENSG00000069764	0	1	circRNA_up
hsa-miR-19a-3p	PPP1R13L	10848	ENSG00000104881	0	1	circRNA_up
hsa-miR-19a-3p	RGS21	431704	ENSG00000253148	0	1	circRNA_up
hsa-miR-19a-3p	SLC31A2	1318	ENSG00000136867	0	1	circRNA_up
hsa-miR-19a-3p	STX18	53407	ENSG00000168818	0	1	circRNA_up
hsa-miR-19a-3p	TBC1D25	4943	ENSG00000068354	0	1	circRNA_up
hsa-miR-19a-3p	TBC1D8	11138	ENSG00000204634	0	1	circRNA_up
hsa-miR-19a-3p	WNT1	7471	ENSG00000125084	0	1	circRNA_up
hsa-miR-27a-3p	AHSG	197	ENSG00000145192	0	1	circRNA_up
hsa-miR-27a-3p	GCA	25801	ENSG00000115271	0	1	circRNA_up
hsa-miR-27a-3p	HORMAD2	150280	ENSG00000176635	0	1	circRNA_up
hsa-miR-27a-3p	IKZF5	64376	ENSG00000095574	0	1	circRNA_up
hsa-miR-27a-3p	THAP1	55145	ENSG00000131931	0	1	circRNA_up
hsa-miR-27a-3p	TSLP	85480	ENSG00000145777	0	1	circRNA_up
hsa-miR-27a-3p	UBE2F	140739	ENSG00000184182	0	1	circRNA_up
hsa-miR-181b-5p	ESM1	11082	ENSG00000164283	0	1	circRNA_up
hsa-miR-181b-5p	PRDM4	11108	ENSG00000110851	0	1	circRNA_up
hsa-miR-181b-5p	SLC25A4	291	ENSG00000151729	1	1	circRNA_up
hsa-miR-145-5p	CAV2	858	ENSG00000105971	0	1	circRNA_up
hsa-miR-145-5p	DAW1	164781	ENSG00000123977	0	1	circRNA_up
hsa-miR-145-5p	FKBP3	2287	ENSG00000100442	0	1	circRNA_up
hsa-miR-145-5p	GALNT1	2589	ENSG00000141429	0	1	circRNA_up
hsa-miR-145-5p	IGSF5	150084	ENSG00000183067	0	1	circRNA_up
hsa-miR-145-5p	MPLKIP	136647	ENSG00000168303	0	1	circRNA_up
hsa-miR-145-5p	PGM3	5238	ENSG00000013375	1	1	circRNA_up
hsa-miR-145-5p	PRPSAP2	5636	ENSG00000141127	0	1	circRNA_up
hsa-miR-145-5p	SKP1	6500	ENSG00000113558	0	1	circRNA_up
hsa-miR-145-5p	TMEM65	157378	ENSG00000164983	0	1	circRNA_up
hsa-miR-323a-3p	BRINP1	1620	ENSG00000078725	0	1	circRNA_up
hsa-miR-323a-3p	PSME3	10197	ENSG00000131467	0	1	circRNA_up
hsa-miR-329-3p	ADAD1	132612	ENSG00000164113	0	1	circRNA_up
hsa-miR-329-3p	PTPN1	5770	ENSG00000196396	0	1	circRNA_up
hsa-miR-329-3p	SPCS2	9789	ENSG00000118363	0	1	circRNA_up
hsa-miR-329-3p	VAMP7	6845	ENSG00000124333	0	1	circRNA_up
hsa-miR-329-3p	VSX2	338917	ENSG00000119614	0	1	circRNA_up
hsa-miR-452-5p	ARF4	378	ENSG00000168374	0	1	circRNA_up
hsa-miR-452-5p	ATXN7L3B	552889	ENSG00000253719	0	1	circRNA_up
hsa-miR-452-5p	BRMS1L	84312	ENSG00000100916	0	1	circRNA_up
hsa-miR-452-5p	COL23A1	91522	ENSG00000050767	0	1	circRNA_up
hsa-miR-452-5p	DSTN	11034	ENSG00000125868	0	1	circRNA_up
hsa-miR-452-5p	EMC8	10328	ENSG00000131148	0	1	circRNA_up
hsa-miR-452-5p	HMGB3	3149	ENSG00000029993	0	1	circRNA_up
hsa-miR-452-5p	IMMP2L	83943	ENSG00000184903	0	1	circRNA_up
hsa-miR-452-5p	POU6F1	5463	ENSG00000184271	0	1	circRNA_up
hsa-miR-494-3p	CAMK1	8536	ENSG00000134072	0	1	circRNA_up
hsa-miR-494-3p	PPWD1	23398	ENSG00000113593	0	1	circRNA_up
hsa-miR-181d-5p	ZNF33B	7582	ENSG00000196693	0	1	circRNA_up
hsa-miR-655-3p	CMTM4	146223	ENSG00000183723	0	1	circRNA_up
hsa-miR-655-3p	PRDX3	10935	ENSG00000165672	0	1	circRNA_up
hsa-miR-18a-5p	PTPMT1	114971	ENSG00000110536	0	1	circRNA_up
hsa-miR-19a-3p	COX8C	341947	ENSG00000187581	0	1	circRNA_up
hsa-miR-27a-3p	NUDT13	25961	ENSG00000166321	0	1	circRNA_up
hsa-miR-181b-5p	C1orf50	79078	ENSG00000164008	0	1	circRNA_up
hsa-miR-145-5p	ALKBH1	8846	ENSG00000100601	0	1	circRNA_up
hsa-miR-145-5p	RAD18	56852	ENSG00000070950	0	1	circRNA_up
hsa-miR-145-5p	SERGEF	26297	ENSG00000129158	0	1	circRNA_up
hsa-miR-323a-3p	CERS5	91012	ENSG00000139624	0	1	circRNA_up
hsa-miR-329-3p	EBPL	84650	ENSG00000123179	0	1	circRNA_up
hsa-miR-655-3p	GTF2F2	2963	ENSG00000188342	0	1	circRNA_up
hsa-miR-655-3p	RPL38	6169	ENSG00000172809	0	1	circRNA_up
hsa-miR-15a-5p	CCNE1	898	ENSG00000105173	1	2	circRNA_Down
hsa-miR-15a-5p	SEMA6D	80031	ENSG00000137872	2	1	circRNA_Down
hsa-miR-15a-5p	AGO4	192670	ENSG00000134698	0	1	circRNA_Down
hsa-miR-15a-5p	AK4	205	ENSG00000162433	0	1	circRNA_Down
hsa-miR-15a-5p	ATXN2	6311	ENSG00000204842	1	1	circRNA_Down
hsa-miR-15a-5p	C2orf42	54980	ENSG00000115998	1	1	circRNA_Down
hsa-miR-15a-5p	CHEK1	1111	ENSG00000149554	1	1	circRNA_Down
hsa-miR-15a-5p	FBXW7	55294	ENSG00000109670	0	1	circRNA_Down
hsa-miR-15a-5p	OMG	4974	ENSG00000126861	1	1	circRNA_Down
hsa-miR-15a-5p	PLAG1	5324	ENSG00000181690	0	1	circRNA_Down
hsa-miR-15a-5p	SLC4A4	8671	ENSG00000080493	0	1	circRNA_Down
hsa-miR-15a-5p	SLC9A6	10479	ENSG00000198689	0	1	circRNA_Down
hsa-miR-15a-5p	TMEM100	55273	ENSG00000166292	1	1	circRNA_Down
hsa-miR-15a-5p	USP15	9958	ENSG00000135655	0	2	circRNA_Down
hsa-miR-15a-5p	ZBTB34	403341	ENSG00000177125	0	2	circRNA_Down
hsa-miR-16-5p	ATG14	22863	ENSG00000126775	0	1	circRNA_Down
hsa-miR-16-5p	CCNT2	905	ENSG00000082258	2	1	circRNA_Down
hsa-miR-16-5p	GRM7	2917	ENSG00000196277	0	1	circRNA_Down
hsa-miR-16-5p	STK33	65975	ENSG00000130413	1	1	circRNA_Down
hsa-miR-16-5p	TLK1	9874	ENSG00000198586	0	2	circRNA_Down
hsa-miR-23a-3p	ZNF839	55778	ENSG00000022976	1	1	circRNA_Down
hsa-miR-26a-5p	ACBD5	91452	ENSG00000107897	1	1	circRNA_Down
hsa-miR-26a-5p	PDHX	8050	ENSG00000110435	1	1	circRNA_Down
hsa-miR-26a-5p	PRKCD	5580	ENSG00000163932	1	1	circRNA_Down
hsa-miR-26a-5p	ZDHHC6	64429	ENSG00000023041	2	1	circRNA_Down
hsa-miR-26b-5p	HMGA1	3159	ENSG00000137309	2	1	circRNA_Down
hsa-miR-26b-5p	ZNF410	57862	ENSG00000119725	1	1	circRNA_Down
hsa-miR-148a-3p	MAP3K4	4216	ENSG00000085511	2	1	circRNA_Down
hsa-miR-148a-3p	NOG	9241	ENSG00000183691	1	1	circRNA_Down
hsa-miR-148a-3p	NPTN	27020	ENSG00000156642	1	1	circRNA_Down
hsa-miR-148a-3p	QKI	9444	ENSG00000112531	0	1	circRNA_Down
hsa-miR-211-5p	EPHA7	2045	ENSG00000135333	0	1	circRNA_Down
hsa-miR-15b-5p	AKT3	10000	ENSG00000117020	0	1	circRNA_Down
hsa-miR-15b-5p	ANO3	63982	ENSG00000134343	0	1	circRNA_Down
hsa-miR-15b-5p	MGAT4A	11320	ENSG00000071073	0	1	circRNA_Down
hsa-miR-15b-5p	PAFAH1B1	5048	ENSG00000007168	0	1	circRNA_Down
hsa-miR-15b-5p	PHF19	26147	ENSG00000119403	0	1	circRNA_Down
hsa-miR-15b-5p	SMURF1	57154	ENSG00000198742	0	1	circRNA_Down
hsa-miR-23b-3p	PDE7A	5150	ENSG00000205268	1	1	circRNA_Down
hsa-miR-145-5p	ABHD17C	58489	ENSG00000136379	0	2	circRNA_Down
hsa-miR-145-5p	MBTD1	54799	ENSG00000011258	0	1	circRNA_Down
hsa-miR-145-5p	PLCL2	23228	ENSG00000154822	1	1	circRNA_Down
hsa-miR-145-5p	RTKN	6242	ENSG00000114993	1	1	circRNA_Down
hsa-miR-152-3p	DNMT1	1786	ENSG00000130816	1	1	circRNA_Down
hsa-miR-152-3p	KLF4	9314	ENSG00000136826	2	1	circRNA_Down
hsa-miR-152-3p	NEURL4	84461	ENSG00000215041	1	1	circRNA_Down
hsa-miR-195-5p	PLEKHA1	59338	ENSG00000107679	0	1	circRNA_Down
hsa-miR-195-5p	RBM6	10180	ENSG00000004534	1	1	circRNA_Down
hsa-miR-195-5p	RUNX1T1	862	ENSG00000079102	0	1	circRNA_Down
hsa-miR-148b-3p	MED12L	116931	ENSG00000144893	1	1	circRNA_Down
hsa-miR-148b-3p	MIER1	57708	ENSG00000198160	1	1	circRNA_Down
hsa-miR-148b-3p	SMS	6611	ENSG00000102172	2	1	circRNA_Down
hsa-miR-424-5p	CDK17	5128	ENSG00000059758	0	1	circRNA_Down
hsa-miR-424-5p	DYRK1B	9149	ENSG00000105204	1	1	circRNA_Down
hsa-miR-424-5p	RNF217	154214	ENSG00000146373	3	2	circRNA_Down
hsa-miR-424-5p	TBPL1	9519	ENSG00000028839	1	1	circRNA_Down
hsa-miR-424-5p	WNT3A	89780	ENSG00000154342	0	1	circRNA_Down
hsa-miR-497-5p	CD2AP	23607	ENSG00000198087	0	1	circRNA_Down
hsa-miR-497-5p	PRDM4	11108	ENSG00000110851	0	1	circRNA_Down
hsa-miR-1297	MAB21L1	4081	ENSG00000180660	0	1	circRNA_Down
hsa-miR-15a-5p	ACTR2	10097	ENSG00000138071	0	1	circRNA_Down
hsa-miR-15a-5p	ARMCX2	9823	ENSG00000184867	2	1	circRNA_Down
hsa-miR-15a-5p	ATXN7L2	127002	ENSG00000162650	1	1	circRNA_Down
hsa-miR-15a-5p	AXIN2	8313	ENSG00000168646	0	1	circRNA_Down
hsa-miR-15a-5p	C16orf72	29035	ENSG00000182831	0	1	circRNA_Down
hsa-miR-15a-5p	CBX4	8535	ENSG00000141582	0	1	circRNA_Down
hsa-miR-15a-5p	CDC37L1	55664	ENSG00000106993	0	1	circRNA_Down
hsa-miR-15a-5p	CDCA4	55038	ENSG00000170779	0	1	circRNA_Down
hsa-miR-15a-5p	CUL2	8453	ENSG00000108094	1	1	circRNA_Down
hsa-miR-15a-5p	CYP26B1	56603	ENSG00000003137	0	1	circRNA_Down
hsa-miR-15a-5p	DDX3Y	8653	ENSG00000067048	0	1	circRNA_Down
hsa-miR-15a-5p	DMTF1	9988	ENSG00000135164	0	1	circRNA_Down
hsa-miR-15a-5p	E2F3	1871	ENSG00000112242	0	1	circRNA_Down
hsa-miR-15a-5p	EPB41L4B	54566	ENSG00000095203	0	1	circRNA_Down
hsa-miR-15a-5p	FERMT2	10979	ENSG00000073712	0	1	circRNA_Down
hsa-miR-15a-5p	HIGD1A	25994	ENSG00000181061	1	1	circRNA_Down
hsa-miR-15a-5p	HTR4	3360	ENSG00000164270	1	1	circRNA_Down
hsa-miR-15a-5p	KIF21A	55605	ENSG00000139116	1	1	circRNA_Down
hsa-miR-15a-5p	MED26	9441	ENSG00000105085	0	1	circRNA_Down
hsa-miR-15a-5p	MEOX2	4223	ENSG00000106511	0	1	circRNA_Down
hsa-miR-15a-5p	MYB	4602	ENSG00000118513	3	1	circRNA_Down
hsa-miR-15a-5p	N4BP1	9683	ENSG00000102921	0	1	circRNA_Down
hsa-miR-15a-5p	PRKAR2A	5576	ENSG00000114302	0	1	circRNA_Down
hsa-miR-15a-5p	RBM24	221662	ENSG00000112183	0	1	circRNA_Down
hsa-miR-15a-5p	RECK	8434	ENSG00000122707	0	1	circRNA_Down
hsa-miR-15a-5p	RSPO3	84870	ENSG00000146374	0	1	circRNA_Down
hsa-miR-15a-5p	SEH1L	81929	ENSG00000085415	0	1	circRNA_Down
hsa-miR-15a-5p	SLC20A2	6575	ENSG00000168575	0	1	circRNA_Down
hsa-miR-15a-5p	SMAD7	4092	ENSG00000101665	0	1	circRNA_Down
hsa-miR-15a-5p	SOBP	55084	ENSG00000112320	0	1	circRNA_Down
hsa-miR-15a-5p	STRADB	55437	ENSG00000082146	0	1	circRNA_Down
hsa-miR-15a-5p	TRAM1	23471	ENSG00000067167	0	1	circRNA_Down
hsa-miR-15a-5p	UBQLNL	143630	ENSG00000175518	0	1	circRNA_Down
hsa-miR-15a-5p	UBR3	130507	ENSG00000144357	0	1	circRNA_Down
hsa-miR-15a-5p	VEGFA	7422	ENSG00000112715	0	1	circRNA_Down
hsa-miR-15a-5p	WEE1	7465	ENSG00000166483	0	1	circRNA_Down
hsa-miR-15a-5p	ZMYM2	7750	ENSG00000121741	0	1	circRNA_Down
hsa-miR-16-5p	ASH1L	55870	ENSG00000116539	0	1	circRNA_Down
hsa-miR-16-5p	DYNC1LI2	1783	ENSG00000135720	0	1	circRNA_Down
hsa-miR-16-5p	E2F7	144455	ENSG00000165891	0	1	circRNA_Down
hsa-miR-16-5p	PCMT1	5110	ENSG00000120265	0	1	circRNA_Down
hsa-miR-16-5p	RAD23B	5887	ENSG00000119318	0	1	circRNA_Down
hsa-miR-16-5p	RARB	5915	ENSG00000077092	0	1	circRNA_Down
hsa-miR-16-5p	RASSF8	11228	ENSG00000123094	0	1	circRNA_Down
hsa-miR-16-5p	RELN	5649	ENSG00000189056	0	1	circRNA_Down
hsa-miR-16-5p	SALL1	6299	ENSG00000103449	0	1	circRNA_Down
hsa-miR-16-5p	SEL1L3	23231	ENSG00000091490	1	1	circRNA_Down
hsa-miR-16-5p	SNX16	64089	ENSG00000104497	0	1	circRNA_Down
hsa-miR-16-5p	STXBP3	6814	ENSG00000116266	0	2	circRNA_Down
hsa-miR-16-5p	SVEP1	79987	ENSG00000165124	1	1	circRNA_Down
hsa-miR-16-5p	SYPL1	6856	ENSG00000008282	0	1	circRNA_Down
hsa-miR-16-5p	TENM2	57451	ENSG00000145934	0	1	circRNA_Down
hsa-miR-16-5p	YWHAH	7533	ENSG00000128245	0	1	circRNA_Down
hsa-miR-16-5p	ZBTB39	9880	ENSG00000166860	0	1	circRNA_Down
hsa-miR-23a-3p	ARHGAP20	57569	ENSG00000137727	0	1	circRNA_Down
hsa-miR-23a-3p	ASF1A	25842	ENSG00000111875	0	1	circRNA_Down
hsa-miR-23a-3p	CCDC82	79780	ENSG00000149231	1	1	circRNA_Down
hsa-miR-23a-3p	CCM2	83605	ENSG00000136280	2	1	circRNA_Down
hsa-miR-23a-3p	CCSAP	126731	ENSG00000154429	0	1	circRNA_Down
hsa-miR-23a-3p	CHST7	56548	ENSG00000147119	0	1	circRNA_Down
hsa-miR-23a-3p	CHUK	1147	ENSG00000213341	0	1	circRNA_Down
hsa-miR-23a-3p	CTCF	10664	ENSG00000102974	0	1	circRNA_Down
hsa-miR-23a-3p	GHITM	27069	ENSG00000165678	3	1	circRNA_Down
hsa-miR-23a-3p	GPR22	2845	ENSG00000172209	1	1	circRNA_Down
hsa-miR-23a-3p	IGSF8	93185	ENSG00000162729	0	1	circRNA_Down
hsa-miR-23a-3p	MAPRE1	22919	ENSG00000101367	0	1	circRNA_Down
hsa-miR-23a-3p	NEK6	10783	ENSG00000119408	0	2	circRNA_Down
hsa-miR-23a-3p	NUP50	10762	ENSG00000093000	0	1	circRNA_Down
hsa-miR-23a-3p	PKNOX1	5316	ENSG00000160199	0	1	circRNA_Down
hsa-miR-23a-3p	PNRC1	10957	ENSG00000146278	0	1	circRNA_Down
hsa-miR-23a-3p	RGS8	85397	ENSG00000135824	1	1	circRNA_Down
hsa-miR-23a-3p	RRAS2	22800	ENSG00000133818	0	1	circRNA_Down
hsa-miR-23a-3p	TNRC6A	27327	ENSG00000090905	0	1	circRNA_Down
hsa-miR-23a-3p	TOP1	7150	ENSG00000198900	0	1	circRNA_Down
hsa-miR-23a-3p	TXNRD1	7296	ENSG00000198431	0	1	circRNA_Down
hsa-miR-23a-3p	ZNRF2	223082	ENSG00000180233	0	1	circRNA_Down
hsa-miR-26a-5p	ACSL3	2181	ENSG00000123983	0	1	circRNA_Down
hsa-miR-26a-5p	ASPN	54829	ENSG00000106819	0	1	circRNA_Down
hsa-miR-26a-5p	BLOC1S2	282991	ENSG00000196072	0	1	circRNA_Down
hsa-miR-26a-5p	BOD1	91272	ENSG00000145919	0	1	circRNA_Down
hsa-miR-26a-5p	CCDC28A	25901	ENSG00000024862	0	1	circRNA_Down
hsa-miR-26a-5p	CCDC6	8030	ENSG00000108091	0	1	circRNA_Down
hsa-miR-26a-5p	CHFR	55743	ENSG00000072609	0	1	circRNA_Down
hsa-miR-26a-5p	DCDC2	51473	ENSG00000146038	0	1	circRNA_Down
hsa-miR-26a-5p	DMRT3	58524	ENSG00000064218	0	1	circRNA_Down
hsa-miR-26a-5p	EZH2	2146	ENSG00000106462	1	1	circRNA_Down
hsa-miR-26a-5p	FA2H	79152	ENSG00000103089	0	1	circRNA_Down
hsa-miR-26a-5p	FAM160A1	729830	ENSG00000164142	0	1	circRNA_Down
hsa-miR-26a-5p	GMFB	2764	ENSG00000197045	0	1	circRNA_Down
hsa-miR-26a-5p	HOXA5	3202	ENSG00000106004	1	1	circRNA_Down
hsa-miR-26a-5p	MAPK6	5597	ENSG00000069956	0	1	circRNA_Down
hsa-miR-26a-5p	MRAS	22808	ENSG00000158186	0	1	circRNA_Down
hsa-miR-26a-5p	NUDT11	55190	ENSG00000196368	0	1	circRNA_Down
hsa-miR-26a-5p	PRKCQ	5588	ENSG00000065675	0	1	circRNA_Down
hsa-miR-26a-5p	RAB21	23011	ENSG00000080371	0	1	circRNA_Down
hsa-miR-26a-5p	RHOQ	23433	ENSG00000119729	0	1	circRNA_Down
hsa-miR-26a-5p	RPS6KA6	27330	ENSG00000072133	1	1	circRNA_Down
hsa-miR-26a-5p	SLC25A16	8034	ENSG00000122912	0	1	circRNA_Down
hsa-miR-26a-5p	SLC38A2	54407	ENSG00000134294	0	1	circRNA_Down
hsa-miR-26a-5p	SMAD1	4086	ENSG00000170365	0	1	circRNA_Down
hsa-miR-26a-5p	SSX2IP	117178	ENSG00000117155	0	1	circRNA_Down
hsa-miR-26a-5p	UBE4B	10277	ENSG00000130939	0	1	circRNA_Down
hsa-miR-26b-5p	FAM98A	25940	ENSG00000119812	0	1	circRNA_Down
hsa-miR-26b-5p	REEP3	221035	ENSG00000165476	0	1	circRNA_Down
hsa-miR-26b-5p	TRIB2	28951	ENSG00000071575	0	1	circRNA_Down
hsa-miR-148a-3p	ARF4	378	ENSG00000168374	0	1	circRNA_Down
hsa-miR-148a-3p	ARFIP1	27236	ENSG00000164144	0	1	circRNA_Down
hsa-miR-148a-3p	ARL6IP1	23204	ENSG00000170540	0	1	circRNA_Down
hsa-miR-148a-3p	C5orf30	90355	ENSG00000181751	0	2	circRNA_Down
hsa-miR-148a-3p	CANX	821	ENSG00000127022	0	1	circRNA_Down
hsa-miR-148a-3p	CDC14A	8556	ENSG00000079335	0	1	circRNA_Down
hsa-miR-148a-3p	CDK19	23097	ENSG00000155111	0	2	circRNA_Down
hsa-miR-148a-3p	CHD7	55636	ENSG00000171316	2	1	circRNA_Down
hsa-miR-148a-3p	GTF2H1	2965	ENSG00000110768	0	1	circRNA_Down
hsa-miR-148a-3p	ITSN2	50618	ENSG00000198399	2	1	circRNA_Down
hsa-miR-148a-3p	MMD	23531	ENSG00000108960	0	1	circRNA_Down
hsa-miR-148a-3p	MMP15	4324	ENSG00000102996	0	1	circRNA_Down
hsa-miR-148a-3p	MNT	4335	ENSG00000070444	0	1	circRNA_Down
hsa-miR-148a-3p	NCOA1	8648	ENSG00000084676	0	1	circRNA_Down
hsa-miR-148a-3p	NOL4	8715	ENSG00000101746	0	1	circRNA_Down
hsa-miR-148a-3p	NPEPL1	79716	ENSG00000215440	0	1	circRNA_Down
hsa-miR-148a-3p	NRP1	8829	ENSG00000099250	0	1	circRNA_Down
hsa-miR-148a-3p	OSBPL11	114885	ENSG00000144909	0	1	circRNA_Down
hsa-miR-148a-3p	PNPLA6	10908	ENSG00000032444	1	1	circRNA_Down
hsa-miR-148a-3p	ROBO1	6091	ENSG00000169855	0	1	circRNA_Down
hsa-miR-148a-3p	S1PR1	1901	ENSG00000170989	0	1	circRNA_Down
hsa-miR-148a-3p	SRSF11	9295	ENSG00000116754	0	1	circRNA_Down
hsa-miR-148a-3p	TGFA	7039	ENSG00000163235	0	1	circRNA_Down
hsa-miR-148a-3p	TMEM9B	56674	ENSG00000175348	0	1	circRNA_Down
hsa-miR-148a-3p	UCP3	7352	ENSG00000175564	0	1	circRNA_Down
hsa-miR-148a-3p	ZDHHC17	23390	ENSG00000186908	0	1	circRNA_Down
hsa-miR-211-5p	AP3M1	26985	ENSG00000185009	0	1	circRNA_Down
hsa-miR-211-5p	C9orf72	203228	ENSG00000147894	0	1	circRNA_Down
hsa-miR-211-5p	FAM168B	130074	ENSG00000152102	0	1	circRNA_Down
hsa-miR-211-5p	FOXC1	2296	ENSG00000054598	0	1	circRNA_Down
hsa-miR-211-5p	MAPRE2	10982	ENSG00000166974	0	2	circRNA_Down
hsa-miR-211-5p	PHOX2B	8929	ENSG00000109132	0	1	circRNA_Down
hsa-miR-211-5p	PRRX1	5396	ENSG00000116132	0	1	circRNA_Down
hsa-miR-211-5p	SLC43A1	8501	ENSG00000149150	1	1	circRNA_Down
hsa-miR-15b-5p	AP2A1	160	ENSG00000196961	1	1	circRNA_Down
hsa-miR-15b-5p	C1QL3	389941	ENSG00000165985	1	1	circRNA_Down
hsa-miR-15b-5p	CPEB3	22849	ENSG00000107864	0	1	circRNA_Down
hsa-miR-15b-5p	ELMOD1	55531	ENSG00000110675	0	1	circRNA_Down
hsa-miR-15b-5p	FAM91A1	157769	ENSG00000176853	0	1	circRNA_Down
hsa-miR-15b-5p	MKNK1	8569	ENSG00000079277	0	1	circRNA_Down
hsa-miR-15b-5p	PTPRR	5801	ENSG00000153233	0	1	circRNA_Down
hsa-miR-15b-5p	PURA	5813	ENSG00000185129	0	2	circRNA_Down
hsa-miR-15b-5p	TLE4	7091	ENSG00000106829	1	1	circRNA_Down
hsa-miR-23b-3p	ANKHD1	54882	ENSG00000131503	2	1	circRNA_Down
hsa-miR-23b-3p	BLCAP	10904	ENSG00000166619	0	1	circRNA_Down
hsa-miR-23b-3p	C2orf69	205327	ENSG00000178074	0	1	circRNA_Down
hsa-miR-23b-3p	LYPLA1	10434	ENSG00000120992	0	1	circRNA_Down
hsa-miR-23b-3p	RBM25	58517	ENSG00000119707	0	1	circRNA_Down
hsa-miR-145-5p	ABRACL	58527	ENSG00000146386	1	1	circRNA_Down
hsa-miR-145-5p	CAMK1D	57118	ENSG00000183049	0	1	circRNA_Down
hsa-miR-145-5p	CAMK2D	817	ENSG00000145349	0	1	circRNA_Down
hsa-miR-145-5p	GRB10	2887	ENSG00000106070	0	1	circRNA_Down
hsa-miR-145-5p	NET1	10276	ENSG00000173848	0	1	circRNA_Down
hsa-miR-145-5p	PPP3CA	5530	ENSG00000138814	0	1	circRNA_Down
hsa-miR-145-5p	RNF170	81790	ENSG00000120925	1	1	circRNA_Down
hsa-miR-145-5p	SEMA3A	10371	ENSG00000075213	0	1	circRNA_Down
hsa-miR-145-5p	ST6GALNAC3	256435	ENSG00000184005	0	1	circRNA_Down
hsa-miR-152-3p	BTBD3	22903	ENSG00000132640	0	1	circRNA_Down
hsa-miR-152-3p	CAND1	55832	ENSG00000111530	0	1	circRNA_Down
hsa-miR-152-3p	CNTN4	152330	ENSG00000144619	0	1	circRNA_Down
hsa-miR-152-3p	CUL5	8065	ENSG00000166266	0	1	circRNA_Down
hsa-miR-152-3p	CYB5R4	51167	ENSG00000065615	2	1	circRNA_Down
hsa-miR-152-3p	DMPK	1760	ENSG00000104936	2	1	circRNA_Down
hsa-miR-152-3p	DMXL1	1657	ENSG00000172869	0	1	circRNA_Down
hsa-miR-152-3p	FOXF1	2294	ENSG00000103241	0	1	circRNA_Down
hsa-miR-152-3p	GADD45A	1647	ENSG00000116717	0	1	circRNA_Down
hsa-miR-152-3p	HECW2	57520	ENSG00000138411	0	1	circRNA_Down
hsa-miR-152-3p	MITF	4286	ENSG00000187098	0	1	circRNA_Down
hsa-miR-152-3p	MTMR10	54893	ENSG00000166912	0	1	circRNA_Down
hsa-miR-152-3p	MXD1	4084	ENSG00000059728	0	1	circRNA_Down
hsa-miR-152-3p	PHF3	23469	ENSG00000118482	0	1	circRNA_Down
hsa-miR-152-3p	RTN4	57142	ENSG00000115310	1	1	circRNA_Down
hsa-miR-152-3p	TBL1XR1	79718	ENSG00000177565	0	1	circRNA_Down
hsa-miR-152-3p	TMEM63B	55362	ENSG00000137216	0	1	circRNA_Down
hsa-miR-152-3p	WNT10B	7480	ENSG00000169884	0	1	circRNA_Down
hsa-miR-152-3p	YWHAB	7529	ENSG00000166913	0	1	circRNA_Down
hsa-miR-190a-5p	FNDC3A	22862	ENSG00000102531	0	1	circRNA_Down
hsa-miR-190a-5p	KCNA4	3739	ENSG00000182255	1	1	circRNA_Down
hsa-miR-190a-5p	NEUROD1	4760	ENSG00000162992	0	2	circRNA_Down
hsa-miR-190a-5p	OSBPL6	114880	ENSG00000079156	2	1	circRNA_Down
hsa-miR-190a-5p	PAX6	5080	ENSG00000007372	0	1	circRNA_Down
hsa-miR-195-5p	GHR	2690	ENSG00000112964	0	1	circRNA_Down
hsa-miR-195-5p	IPO7	10527	ENSG00000205339	1	1	circRNA_Down
hsa-miR-195-5p	MKX	283078	ENSG00000150051	0	1	circRNA_Down
hsa-miR-195-5p	TFAP2D	83741	ENSG00000008197	1	1	circRNA_Down
hsa-miR-195-5p	WBP11	51729	ENSG00000084463	1	1	circRNA_Down
hsa-miR-155-5p	ACTL7A	10881	ENSG00000187003	2	1	circRNA_Down
hsa-miR-155-5p	AICDA	57379	ENSG00000111732	0	1	circRNA_Down
hsa-miR-155-5p	ARID2	196528	ENSG00000189079	0	1	circRNA_Down
hsa-miR-155-5p	CSF1R	1436	ENSG00000182578	0	1	circRNA_Down
hsa-miR-155-5p	DHX40	79665	ENSG00000108406	0	1	circRNA_Down
hsa-miR-155-5p	FBXL17	64839	ENSG00000145743	0	1	circRNA_Down
hsa-miR-155-5p	FOS	2353	ENSG00000170345	0	1	circRNA_Down
hsa-miR-155-5p	G2E3	55632	ENSG00000092140	0	1	circRNA_Down
hsa-miR-155-5p	IRF2BP2	359948	ENSG00000168264	0	1	circRNA_Down
hsa-miR-155-5p	KDM5B	10765	ENSG00000117139	0	1	circRNA_Down
hsa-miR-155-5p	RPS6KA3	6197	ENSG00000177189	0	1	circRNA_Down
hsa-miR-155-5p	SGK3	23678	ENSG00000104205	0	1	circRNA_Down
hsa-miR-155-5p	SMARCA4	6597	ENSG00000127616	0	1	circRNA_Down
hsa-miR-155-5p	TAPT1	202018	ENSG00000169762	0	1	circRNA_Down
hsa-miR-155-5p	TRIM32	22954	ENSG00000119401	0	1	circRNA_Down
hsa-miR-155-5p	TSHZ3	57616	ENSG00000121297	0	1	circRNA_Down
hsa-miR-155-5p	ZIC3	7547	ENSG00000156925	0	1	circRNA_Down
hsa-miR-155-5p	ZNF236	7776	ENSG00000130856	0	1	circRNA_Down
hsa-miR-148b-3p	ABCD3	5825	ENSG00000117528	0	1	circRNA_Down
hsa-miR-148b-3p	MLLT10	8028	ENSG00000078403	1	1	circRNA_Down
hsa-miR-148b-3p	OTUD4	54726	ENSG00000164164	0	1	circRNA_Down
hsa-miR-148b-3p	SOS2	6655	ENSG00000100485	0	1	circRNA_Down
hsa-miR-424-5p	ARPP21	10777	ENSG00000172995	2	1	circRNA_Down
hsa-miR-424-5p	BTAF1	9044	ENSG00000095564	0	1	circRNA_Down
hsa-miR-424-5p	DDX3X	1654	ENSG00000215301	0	1	circRNA_Down
hsa-miR-424-5p	FAM81A	145773	ENSG00000157470	0	1	circRNA_Down
hsa-miR-424-5p	GALNT7	51809	ENSG00000109586	0	1	circRNA_Down
hsa-miR-424-5p	MYBL1	4603	ENSG00000185697	0	1	circRNA_Down
hsa-miR-424-5p	PTPRD	5789	ENSG00000153707	0	1	circRNA_Down
hsa-miR-424-5p	RASGEF1B	153020	ENSG00000138670	0	1	circRNA_Down
hsa-miR-424-5p	RBBP6	5930	ENSG00000122257	0	1	circRNA_Down
hsa-miR-424-5p	SIPA1L2	57568	ENSG00000116991	0	1	circRNA_Down
hsa-miR-424-5p	SYT4	6860	ENSG00000132872	0	1	circRNA_Down
hsa-miR-424-5p	TMEM74B	55321	ENSG00000125895	1	1	circRNA_Down
hsa-miR-424-5p	TSPAN5	10098	ENSG00000168785	1	1	circRNA_Down
hsa-miR-424-5p	VPS4A	27183	ENSG00000132612	0	1	circRNA_Down
hsa-miR-424-5p	XPO7	23039	ENSG00000130227	0	1	circRNA_Down
hsa-miR-487a-3p	GPM6A	2823	ENSG00000150625	0	1	circRNA_Down
hsa-miR-487a-3p	YPEL4	219539	ENSG00000166793	0	1	circRNA_Down
hsa-miR-497-5p	BDNF	627	ENSG00000176697	0	1	circRNA_Down
hsa-miR-497-5p	MYLK	4638	ENSG00000065534	0	1	circRNA_Down
hsa-miR-497-5p	NRBP1	29959	ENSG00000115216	2	1	circRNA_Down
hsa-miR-497-5p	TMEM255A	55026	ENSG00000125355	0	1	circRNA_Down
hsa-miR-497-5p	TUBA1A	7846	ENSG00000167552	1	1	circRNA_Down
hsa-miR-497-5p	YTHDC1	91746	ENSG00000083896	0	1	circRNA_Down
hsa-miR-877-5p	FXR2	9513	ENSG00000129245	1	1	circRNA_Down
hsa-miR-1297	FRAT2	23401	ENSG00000181274	0	1	circRNA_Down
hsa-miR-1297	INHBB	3625	ENSG00000163083	0	1	circRNA_Down
hsa-miR-1297	MXI1	4601	ENSG00000119950	0	1	circRNA_Down
hsa-miR-1297	NAB1	4664	ENSG00000138386	0	1	circRNA_Down
hsa-miR-1297	PITPNC1	26207	ENSG00000154217	0	1	circRNA_Down
hsa-miR-1297	PLOD2	5352	ENSG00000152952	0	1	circRNA_Down
hsa-miR-1297	RAP2C	57826	ENSG00000123728	0	1	circRNA_Down
hsa-miR-1297	SERP1	27230	ENSG00000120742	0	1	circRNA_Down
hsa-miR-1297	STYX	6815	ENSG00000198252	0	1	circRNA_Down
hsa-miR-1297	USP3	9960	ENSG00000140455	0	1	circRNA_Down
hsa-miR-15a-5p	ADRB2	154	ENSG00000169252	0	1	circRNA_Down
hsa-miR-15a-5p	AQP11	282679	ENSG00000178301	1	1	circRNA_Down
hsa-miR-15a-5p	BPIFA1	51297	ENSG00000198183	2	1	circRNA_Down
hsa-miR-15a-5p	CAPZA2	830	ENSG00000198898	0	1	circRNA_Down
hsa-miR-15a-5p	CD28	940	ENSG00000178562	0	1	circRNA_Down
hsa-miR-15a-5p	CDC42SE2	56990	ENSG00000158985	0	1	circRNA_Down
hsa-miR-15a-5p	CLCN4	1183	ENSG00000073464	0	1	circRNA_Down
hsa-miR-15a-5p	CLDN12	9069	ENSG00000157224	0	1	circRNA_Down
hsa-miR-15a-5p	CRIM1	51232	ENSG00000150938	0	1	circRNA_Down
hsa-miR-15a-5p	DNAJB4	11080	ENSG00000162616	0	2	circRNA_Down
hsa-miR-15a-5p	EMC4	51234	ENSG00000128463	2	1	circRNA_Down
hsa-miR-15a-5p	GABARAPL1	23710	ENSG00000139112	0	1	circRNA_Down
hsa-miR-15a-5p	GALNT13	114805	ENSG00000144278	0	1	circRNA_Down
hsa-miR-15a-5p	HOXA10	3206	ENSG00000253293	0	1	circRNA_Down
hsa-miR-15a-5p	HSPA4L	22824	ENSG00000164070	0	1	circRNA_Down
hsa-miR-15a-5p	HTR2A	3356	ENSG00000102468	0	1	circRNA_Down
hsa-miR-15a-5p	LRRFIP2	9209	ENSG00000093167	0	1	circRNA_Down
hsa-miR-15a-5p	MAFK	7975	ENSG00000198517	0	1	circRNA_Down
hsa-miR-15a-5p	MBNL2	10150	ENSG00000139793	0	1	circRNA_Down
hsa-miR-15a-5p	MOB4	25843	ENSG00000115540	0	1	circRNA_Down
hsa-miR-15a-5p	PDK4	5166	ENSG00000004799	0	1	circRNA_Down
hsa-miR-15a-5p	PLEKHA5	54477	ENSG00000052126	0	1	circRNA_Down
hsa-miR-15a-5p	POLR3F	10621	ENSG00000132664	0	1	circRNA_Down
hsa-miR-15a-5p	PPM1D	8493	ENSG00000170836	0	1	circRNA_Down
hsa-miR-15a-5p	PPP1R11	6992	ENSG00000204619	0	1	circRNA_Down
hsa-miR-15a-5p	PSMD7	5713	ENSG00000103035	1	1	circRNA_Down
hsa-miR-15a-5p	RAB10	10890	ENSG00000084733	0	1	circRNA_Down
hsa-miR-15a-5p	RNF138	51444	ENSG00000134758	0	1	circRNA_Down
hsa-miR-15a-5p	SHOC2	8036	ENSG00000108061	0	1	circRNA_Down
hsa-miR-15a-5p	SLC2A3	6515	ENSG00000059804	0	1	circRNA_Down
hsa-miR-15a-5p	SRPK1	6732	ENSG00000096063	0	1	circRNA_Down
hsa-miR-15a-5p	SYDE2	84144	ENSG00000097096	0	1	circRNA_Down
hsa-miR-15a-5p	TBC1D19	55296	ENSG00000109680	1	1	circRNA_Down
hsa-miR-15a-5p	TMC7	79905	ENSG00000170537	0	1	circRNA_Down
hsa-miR-15a-5p	USP25	29761	ENSG00000155313	0	1	circRNA_Down
hsa-miR-15a-5p	YWHAQ	10971	ENSG00000134308	0	1	circRNA_Down
hsa-miR-15a-5p	ZNF362	149076	ENSG00000160094	0	1	circRNA_Down
hsa-miR-15a-5p	ZNF449	203523	ENSG00000173275	0	1	circRNA_Down
hsa-miR-16-5p	COBLL1	22837	ENSG00000082438	0	1	circRNA_Down
hsa-miR-16-5p	COL24A1	255631	ENSG00000171502	0	1	circRNA_Down
hsa-miR-16-5p	GLS2	27165	ENSG00000135423	1	1	circRNA_Down
hsa-miR-16-5p	KLHDC8B	200942	ENSG00000185909	1	1	circRNA_Down
hsa-miR-16-5p	PLSCR4	57088	ENSG00000114698	1	1	circRNA_Down
hsa-miR-16-5p	SCN3A	6328	ENSG00000153253	0	1	circRNA_Down
hsa-miR-16-5p	ZHX1	11244	ENSG00000165156	0	1	circRNA_Down
hsa-miR-23a-3p	ATP6V1E1	529	ENSG00000131100	0	1	circRNA_Down
hsa-miR-23a-3p	AUH	549	ENSG00000148090	0	2	circRNA_Down
hsa-miR-23a-3p	C6orf62	81688	ENSG00000112308	0	1	circRNA_Down
hsa-miR-23a-3p	CCNG1	900	ENSG00000113328	0	1	circRNA_Down
hsa-miR-23a-3p	CFL2	1073	ENSG00000165410	0	1	circRNA_Down
hsa-miR-23a-3p	CHST10	9486	ENSG00000115526	0	1	circRNA_Down
hsa-miR-23a-3p	CRLF3	51379	ENSG00000176390	0	1	circRNA_Down
hsa-miR-23a-3p	CTNNBIP1	56998	ENSG00000178585	0	1	circRNA_Down
hsa-miR-23a-3p	DOCK3	1795	ENSG00000088538	0	1	circRNA_Down
hsa-miR-23a-3p	ELOVL3	83401	ENSG00000119915	0	1	circRNA_Down
hsa-miR-23a-3p	HMGB2	3148	ENSG00000164104	0	1	circRNA_Down
hsa-miR-23a-3p	HNF4G	3174	ENSG00000164749	0	1	circRNA_Down
hsa-miR-23a-3p	HOXA3	3200	ENSG00000105997	0	1	circRNA_Down
hsa-miR-23a-3p	IL12B	3593	ENSG00000113302	0	1	circRNA_Down
hsa-miR-23a-3p	KCNIP4	80333	ENSG00000185774	0	1	circRNA_Down
hsa-miR-23a-3p	LRP5	4041	ENSG00000162337	1	1	circRNA_Down
hsa-miR-23a-3p	MAB21L2	10586	ENSG00000181541	0	1	circRNA_Down
hsa-miR-23a-3p	MAP4K4	9448	ENSG00000071054	0	1	circRNA_Down
hsa-miR-23a-3p	MAP7	9053	ENSG00000135525	0	1	circRNA_Down
hsa-miR-23a-3p	MARCKSL1	65108	ENSG00000175130	0	1	circRNA_Down
hsa-miR-23a-3p	MEIS1	4211	ENSG00000143995	0	1	circRNA_Down
hsa-miR-23a-3p	MICU3	286097	ENSG00000155970	0	1	circRNA_Down
hsa-miR-23a-3p	MPP2	4355	ENSG00000108852	0	1	circRNA_Down
hsa-miR-23a-3p	MYCT1	80177	ENSG00000120279	0	1	circRNA_Down
hsa-miR-23a-3p	MYH1	4619	ENSG00000109061	0	1	circRNA_Down
hsa-miR-23a-3p	MYH4	4622	ENSG00000264424	1	1	circRNA_Down
hsa-miR-23a-3p	NAP1L5	266812	ENSG00000177432	0	1	circRNA_Down
hsa-miR-23a-3p	NRGN	4900	ENSG00000154146	0	1	circRNA_Down
hsa-miR-23a-3p	NUAK2	81788	ENSG00000163545	0	1	circRNA_Down
hsa-miR-23a-3p	ORMDL1	94101	ENSG00000128699	0	1	circRNA_Down
hsa-miR-23a-3p	PAX9	5083	ENSG00000198807	0	1	circRNA_Down
hsa-miR-23a-3p	PDE4B	5142	ENSG00000184588	0	2	circRNA_Down
hsa-miR-23a-3p	PKIA	5569	ENSG00000171033	0	1	circRNA_Down
hsa-miR-23a-3p	PKP4	8502	ENSG00000144283	0	2	circRNA_Down
hsa-miR-23a-3p	PNMA2	10687	ENSG00000240694	0	1	circRNA_Down
hsa-miR-23a-3p	PNRC2	55629	ENSG00000189266	0	2	circRNA_Down
hsa-miR-23a-3p	PPIF	10105	ENSG00000108179	0	2	circRNA_Down
hsa-miR-23a-3p	PRR13	54458	ENSG00000205352	0	1	circRNA_Down
hsa-miR-23a-3p	RAB39B	116442	ENSG00000155961	0	1	circRNA_Down
hsa-miR-23a-3p	RALYL	138046	ENSG00000184672	0	1	circRNA_Down
hsa-miR-23a-3p	RCHY1	25898	ENSG00000163743	0	1	circRNA_Down
hsa-miR-23a-3p	RCN1	5954	ENSG00000049449	0	1	circRNA_Down
hsa-miR-23a-3p	SATB1	6304	ENSG00000182568	0	1	circRNA_Down
hsa-miR-23a-3p	SDHD	6392	ENSG00000204370	0	1	circRNA_Down
hsa-miR-23a-3p	SEC14L1	6397	ENSG00000129657	0	1	circRNA_Down
hsa-miR-23a-3p	SNRPC	6631	ENSG00000124562	1	1	circRNA_Down
hsa-miR-23a-3p	SNX5	27131	ENSG00000089006	0	1	circRNA_Down
hsa-miR-23a-3p	SPSB4	92369	ENSG00000175093	0	1	circRNA_Down
hsa-miR-23a-3p	TJP1	7082	ENSG00000104067	0	1	circRNA_Down
hsa-miR-23a-3p	TMOD1	7111	ENSG00000136842	0	1	circRNA_Down
hsa-miR-23a-3p	TNFAIP3	7128	ENSG00000118503	0	1	circRNA_Down
hsa-miR-23a-3p	TUSC2	11334	ENSG00000114383	0	1	circRNA_Down
hsa-miR-23a-3p	UBE2D1	7321	ENSG00000072401	0	1	circRNA_Down
hsa-miR-23a-3p	UBE2R2	54926	ENSG00000107341	0	1	circRNA_Down
hsa-miR-23a-3p	WBP2	23558	ENSG00000132471	0	2	circRNA_Down
hsa-miR-23a-3p	WHAMM	123720	ENSG00000156232	0	1	circRNA_Down
hsa-miR-23a-3p	ZIC1	7545	ENSG00000152977	0	1	circRNA_Down
hsa-miR-23a-3p	ZNF395	55893	ENSG00000186918	0	1	circRNA_Down
hsa-miR-26a-5p	ADM	133	ENSG00000148926	0	1	circRNA_Down
hsa-miR-26a-5p	ANKS1B	56899	ENSG00000185046	0	1	circRNA_Down
hsa-miR-26a-5p	ATF2	1386	ENSG00000115966	0	1	circRNA_Down
hsa-miR-26a-5p	BFAR	51283	ENSG00000103429	0	1	circRNA_Down
hsa-miR-26a-5p	CD200	4345	ENSG00000091972	0	1	circRNA_Down
hsa-miR-26a-5p	CDC6	990	ENSG00000094804	0	1	circRNA_Down
hsa-miR-26a-5p	CILP	8483	ENSG00000138615	0	1	circRNA_Down
hsa-miR-26a-5p	COL10A1	1300	ENSG00000123500	0	1	circRNA_Down
hsa-miR-26a-5p	CPSF2	53981	ENSG00000165934	0	1	circRNA_Down
hsa-miR-26a-5p	CXADR	1525	ENSG00000154639	0	1	circRNA_Down
hsa-miR-26a-5p	EPC2	26122	ENSG00000135999	0	1	circRNA_Down
hsa-miR-26a-5p	FAM136A	84908	ENSG00000035141	0	1	circRNA_Down
hsa-miR-26a-5p	FGD1	2245	ENSG00000102302	0	1	circRNA_Down
hsa-miR-26a-5p	GMDS	2762	ENSG00000112699	0	1	circRNA_Down
hsa-miR-26a-5p	GPR52	9293	ENSG00000203737	0	1	circRNA_Down
hsa-miR-26a-5p	HOXA9	3205	ENSG00000078399	0	1	circRNA_Down
hsa-miR-26a-5p	LOXL2	4017	ENSG00000134013	0	1	circRNA_Down
hsa-miR-26a-5p	MAEA	10296	ENSG00000090316	0	1	circRNA_Down
hsa-miR-26a-5p	MSMO1	6307	ENSG00000052802	0	1	circRNA_Down
hsa-miR-26a-5p	PALM3	342979	ENSG00000187867	0	1	circRNA_Down
hsa-miR-26a-5p	PAWR	5074	ENSG00000177425	0	1	circRNA_Down
hsa-miR-26a-5p	PFKFB3	5209	ENSG00000170525	0	1	circRNA_Down
hsa-miR-26a-5p	PHLDB2	90102	ENSG00000144824	0	1	circRNA_Down
hsa-miR-26a-5p	PTP4A1	7803	ENSG00000112245	0	1	circRNA_Down
hsa-miR-26a-5p	RCN2	5955	ENSG00000117906	0	1	circRNA_Down
hsa-miR-26a-5p	RGS4	5999	ENSG00000117152	0	1	circRNA_Down
hsa-miR-26a-5p	RNF6	6049	ENSG00000127870	0	1	circRNA_Down
hsa-miR-26a-5p	RPGR	6103	ENSG00000156313	0	1	circRNA_Down
hsa-miR-26a-5p	SFXN1	94081	ENSG00000164466	0	1	circRNA_Down
hsa-miR-26a-5p	STK39	27347	ENSG00000198648	0	1	circRNA_Down
hsa-miR-26a-5p	THAP2	83591	ENSG00000173451	0	1	circRNA_Down
hsa-miR-26a-5p	TMEM184B	25829	ENSG00000198792	0	1	circRNA_Down
hsa-miR-26a-5p	TOB1	10140	ENSG00000141232	0	1	circRNA_Down
hsa-miR-26a-5p	TTC13	79573	ENSG00000143643	0	1	circRNA_Down
hsa-miR-26a-5p	UBE2G1	7326	ENSG00000132388	0	1	circRNA_Down
hsa-miR-26b-5p	KPNA2	3838	ENSG00000182481	1	1	circRNA_Down
hsa-miR-26b-5p	REEP4	80346	ENSG00000168476	2	1	circRNA_Down
hsa-miR-26b-5p	TRPC3	7222	ENSG00000138741	1	1	circRNA_Down
hsa-miR-148a-3p	ARHGAP21	57584	ENSG00000107863	0	1	circRNA_Down
hsa-miR-148a-3p	ASPH	444	ENSG00000198363	0	1	circRNA_Down
hsa-miR-148a-3p	ATP6AP2	10159	ENSG00000182220	0	2	circRNA_Down
hsa-miR-148a-3p	B4GALT5	9334	ENSG00000158470	0	1	circRNA_Down
hsa-miR-148a-3p	CABP7	164633	ENSG00000100314	0	1	circRNA_Down
hsa-miR-148a-3p	COL4A1	1282	ENSG00000187498	0	1	circRNA_Down
hsa-miR-148a-3p	DYRK2	8445	ENSG00000127334	0	1	circRNA_Down
hsa-miR-148a-3p	FAM104A	84923	ENSG00000133193	0	1	circRNA_Down
hsa-miR-148a-3p	FEZ2	9637	ENSG00000171055	0	1	circRNA_Down
hsa-miR-148a-3p	FMR1	2332	ENSG00000102081	0	1	circRNA_Down
hsa-miR-148a-3p	FXR1	8087	ENSG00000114416	0	1	circRNA_Down
hsa-miR-148a-3p	GAPVD1	26130	ENSG00000165219	1	1	circRNA_Down
hsa-miR-148a-3p	HOMER1	9456	ENSG00000152413	0	1	circRNA_Down
hsa-miR-148a-3p	INO80	54617	ENSG00000128908	0	1	circRNA_Down
hsa-miR-148a-3p	LEPROTL1	23484	ENSG00000104660	0	1	circRNA_Down
hsa-miR-148a-3p	LIPA	3988	ENSG00000107798	0	1	circRNA_Down
hsa-miR-148a-3p	LMTK2	22853	ENSG00000164715	0	1	circRNA_Down
hsa-miR-148a-3p	LRP2	4036	ENSG00000081479	0	1	circRNA_Down
hsa-miR-148a-3p	LRRC41	10489	ENSG00000132128	0	1	circRNA_Down
hsa-miR-148a-3p	MAFB	9935	ENSG00000204103	0	1	circRNA_Down
hsa-miR-148a-3p	PDIA3	2923	ENSG00000167004	2	1	circRNA_Down
hsa-miR-148a-3p	PIK3C2A	5286	ENSG00000011405	0	1	circRNA_Down
hsa-miR-148a-3p	PPP6R1	22870	ENSG00000105063	0	1	circRNA_Down
hsa-miR-148a-3p	RAB34	83871	ENSG00000109113	0	1	circRNA_Down
hsa-miR-148a-3p	SECISBP2L	9728	ENSG00000138593	0	1	circRNA_Down
hsa-miR-148a-3p	SGMS1	259230	ENSG00000198964	0	1	circRNA_Down
hsa-miR-148a-3p	SIK1	150094	ENSG00000142178	0	1	circRNA_Down
hsa-miR-148a-3p	SKIDA1	387640	ENSG00000180592	0	1	circRNA_Down
hsa-miR-148a-3p	SNAP91	9892	ENSG00000065609	0	1	circRNA_Down
hsa-miR-148a-3p	STARD13	90627	ENSG00000133121	0	1	circRNA_Down
hsa-miR-148a-3p	TANC1	85461	ENSG00000115183	0	1	circRNA_Down
hsa-miR-148a-3p	TGFB2	7042	ENSG00000092969	0	1	circRNA_Down
hsa-miR-148a-3p	USP32	84669	ENSG00000170832	0	1	circRNA_Down
hsa-miR-148a-3p	USP48	84196	ENSG00000090686	0	1	circRNA_Down
hsa-miR-148a-3p	WDR47	22911	ENSG00000085433	0	1	circRNA_Down
hsa-miR-148a-3p	YTHDC2	64848	ENSG00000047188	0	1	circRNA_Down
hsa-miR-148a-3p	ZDHHC23	254887	ENSG00000184307	0	1	circRNA_Down
hsa-miR-148a-3p	ZFYVE26	23503	ENSG00000072121	0	1	circRNA_Down
hsa-miR-211-5p	AP2A2	161	ENSG00000183020	0	1	circRNA_Down
hsa-miR-211-5p	CAMK1	8536	ENSG00000134072	1	1	circRNA_Down
hsa-miR-211-5p	CHN2	1124	ENSG00000106069	0	1	circRNA_Down
hsa-miR-211-5p	CHP1	11261	ENSG00000187446	0	1	circRNA_Down
hsa-miR-211-5p	EEF1E1	9521	ENSG00000124802	1	1	circRNA_Down
hsa-miR-211-5p	EFNB3	1949	ENSG00000108947	0	1	circRNA_Down
hsa-miR-211-5p	ISM1	140862	ENSG00000101230	0	1	circRNA_Down
hsa-miR-211-5p	NCOA7	135112	ENSG00000111912	0	1	circRNA_Down
hsa-miR-211-5p	NEUROG2	63973	ENSG00000178403	0	1	circRNA_Down
hsa-miR-211-5p	SLC37A3	84255	ENSG00000157800	0	1	circRNA_Down
hsa-miR-211-5p	SPOP	8405	ENSG00000121067	0	1	circRNA_Down
hsa-miR-211-5p	SSR3	6747	ENSG00000114850	0	1	circRNA_Down
hsa-miR-211-5p	SSRP1	6749	ENSG00000149136	0	1	circRNA_Down
hsa-miR-211-5p	ST7	7982	ENSG00000004866	1	1	circRNA_Down
hsa-miR-211-5p	TCF12	6938	ENSG00000140262	0	1	circRNA_Down
hsa-miR-211-5p	TTYH1	57348	ENSG00000167614	0	1	circRNA_Down
hsa-miR-211-5p	VWA8	23078	ENSG00000102763	1	1	circRNA_Down
hsa-miR-15b-5p	COPS2	9318	ENSG00000166200	1	1	circRNA_Down
hsa-miR-15b-5p	EYA1	2138	ENSG00000104313	0	1	circRNA_Down
hsa-miR-15b-5p	SH2D2A	9047	ENSG00000027869	1	1	circRNA_Down
hsa-miR-23b-3p	SAFB	6294	ENSG00000160633	1	1	circRNA_Down
hsa-miR-23b-3p	SLC25A4	291	ENSG00000151729	1	1	circRNA_Down
hsa-miR-23b-3p	UBL3	5412	ENSG00000122042	0	1	circRNA_Down
hsa-miR-23b-3p	USP53	54532	ENSG00000145390	0	1	circRNA_Down
hsa-miR-145-5p	ACTB	60	ENSG00000075624	0	1	circRNA_Down
hsa-miR-145-5p	ACTG1	71	ENSG00000184009	0	1	circRNA_Down
hsa-miR-145-5p	ARHGAP6	395	ENSG00000047648	0	1	circRNA_Down
hsa-miR-145-5p	CRKL	1399	ENSG00000099942	0	1	circRNA_Down
hsa-miR-145-5p	DUSP6	1848	ENSG00000139318	0	1	circRNA_Down
hsa-miR-145-5p	FSCN1	6624	ENSG00000075618	0	1	circRNA_Down
hsa-miR-145-5p	KATNBL1	79768	ENSG00000134152	0	1	circRNA_Down
hsa-miR-145-5p	MPZL2	10205	ENSG00000149573	0	1	circRNA_Down
hsa-miR-145-5p	PCBP2	5094	ENSG00000197111	0	1	circRNA_Down
hsa-miR-145-5p	RGS7	6000	ENSG00000182901	0	1	circRNA_Down
hsa-miR-145-5p	SEMA6A	57556	ENSG00000092421	1	1	circRNA_Down
hsa-miR-145-5p	STAM	8027	ENSG00000136738	0	1	circRNA_Down
hsa-miR-145-5p	UXS1	80146	ENSG00000115652	0	1	circRNA_Down
hsa-miR-145-5p	VASN	114990	ENSG00000168140	0	1	circRNA_Down
hsa-miR-145-5p	YES1	7525	ENSG00000176105	0	1	circRNA_Down
hsa-miR-145-5p	YTHDF2	51441	ENSG00000198492	0	1	circRNA_Down
hsa-miR-152-3p	ACVR1	90	ENSG00000115170	0	1	circRNA_Down
hsa-miR-152-3p	COL2A1	1280	ENSG00000139219	0	1	circRNA_Down
hsa-miR-152-3p	DICER1	23405	ENSG00000100697	0	1	circRNA_Down
hsa-miR-152-3p	MOSPD1	56180	ENSG00000101928	0	1	circRNA_Down
hsa-miR-152-3p	PPP1R12A	4659	ENSG00000058272	0	1	circRNA_Down
hsa-miR-152-3p	VMP1	81671	ENSG00000062716	0	1	circRNA_Down
hsa-miR-152-3p	YPEL3	83719	ENSG00000090238	1	1	circRNA_Down
hsa-miR-154-3p	ATP11C	286410	ENSG00000101974	0	1	circRNA_Down
hsa-miR-154-3p	CNR1	1268	ENSG00000118432	0	1	circRNA_Down
hsa-miR-154-3p	NLK	51701	ENSG00000087095	0	1	circRNA_Down
hsa-miR-154-3p	SIRT1	23411	ENSG00000096717	0	1	circRNA_Down
hsa-miR-154-3p	ST6GAL2	84620	ENSG00000144057	0	1	circRNA_Down
hsa-miR-190a-5p	C15orf41	84529	ENSG00000186073	0	1	circRNA_Down
hsa-miR-190a-5p	GPHN	10243	ENSG00000171723	0	1	circRNA_Down
hsa-miR-190a-5p	KCNQ5	56479	ENSG00000185760	0	1	circRNA_Down
hsa-miR-190a-5p	KLF15	28999	ENSG00000163884	0	1	circRNA_Down
hsa-miR-190a-5p	NLGN1	22871	ENSG00000169760	0	1	circRNA_Down
hsa-miR-190a-5p	PHLPP1	23239	ENSG00000081913	0	1	circRNA_Down
hsa-miR-195-5p	DYNC1I1	1780	ENSG00000158560	2	1	circRNA_Down
hsa-miR-195-5p	SETD3	84193	ENSG00000183576	1	1	circRNA_Down
hsa-miR-195-5p	TCAIM	285343	ENSG00000179152	0	1	circRNA_Down
hsa-miR-155-5p	ACTA1	58	ENSG00000143632	0	1	circRNA_Down
hsa-miR-155-5p	ARL5B	221079	ENSG00000165997	0	1	circRNA_Down
hsa-miR-155-5p	ATXN1L	342371	ENSG00000224470	0	1	circRNA_Down
hsa-miR-155-5p	CDX1	1044	ENSG00000113722	0	1	circRNA_Down
hsa-miR-155-5p	CEBPB	1051	ENSG00000172216	0	1	circRNA_Down
hsa-miR-155-5p	FAM135A	57579	ENSG00000082269	0	1	circRNA_Down
hsa-miR-155-5p	FBXO33	254170	ENSG00000165355	0	1	circRNA_Down
hsa-miR-155-5p	HNRNPA3	220988	ENSG00000170144	0	1	circRNA_Down
hsa-miR-155-5p	LCA5	167691	ENSG00000135338	0	1	circRNA_Down
hsa-miR-155-5p	LCORL	254251	ENSG00000178177	0	1	circRNA_Down
hsa-miR-155-5p	LSM14A	26065	ENSG00000257103	0	1	circRNA_Down
hsa-miR-155-5p	MYO1D	4642	ENSG00000176658	0	1	circRNA_Down
hsa-miR-155-5p	PALD1	27143	ENSG00000107719	0	1	circRNA_Down
hsa-miR-155-5p	RNF123	63891	ENSG00000164068	1	1	circRNA_Down
hsa-miR-155-5p	TAB2	23118	ENSG00000055208	0	1	circRNA_Down
hsa-miR-155-5p	TCF7L2	6934	ENSG00000148737	0	1	circRNA_Down
hsa-miR-155-5p	TP53INP1	94241	ENSG00000164938	0	1	circRNA_Down
hsa-miR-155-5p	VAV3	10451	ENSG00000134215	0	1	circRNA_Down
hsa-miR-148b-3p	GDF6	392255	ENSG00000156466	0	1	circRNA_Down
hsa-miR-148b-3p	MCM3AP	8888	ENSG00000160294	1	1	circRNA_Down
hsa-miR-424-5p	APP	351	ENSG00000142192	0	1	circRNA_Down
hsa-miR-424-5p	FLT3	2322	ENSG00000122025	1	1	circRNA_Down
hsa-miR-424-5p	GLUD1	2746	ENSG00000148672	0	1	circRNA_Down
hsa-miR-424-5p	SGK1	6446	ENSG00000118515	1	1	circRNA_Down
hsa-miR-424-5p	SIRT4	23409	ENSG00000089163	1	1	circRNA_Down
hsa-miR-424-5p	USP42	84132	ENSG00000106346	0	1	circRNA_Down
hsa-miR-487a-3p	RGS14	10636	ENSG00000169220	2	1	circRNA_Down
hsa-miR-497-5p	BTLA	151888	ENSG00000186265	0	2	circRNA_Down
hsa-miR-497-5p	CCDC178	374864	ENSG00000166960	1	1	circRNA_Down
hsa-miR-497-5p	PPP2R5C	5527	ENSG00000078304	0	1	circRNA_Down
hsa-miR-497-5p	WIF1	11197	ENSG00000156076	1	1	circRNA_Down
hsa-miR-130a-5p	SH3BGR	6450	ENSG00000185437	3	1	circRNA_Down
hsa-miR-130a-5p	UQCRFS1	7386	ENSG00000169021	1	1	circRNA_Down
hsa-miR-1297	CDK2AP1	8099	ENSG00000111328	0	1	circRNA_Down
hsa-miR-1297	COMMD8	54951	ENSG00000169019	0	1	circRNA_Down
hsa-miR-1297	FAM8A1	51439	ENSG00000137414	0	1	circRNA_Down
hsa-miR-1297	HSPA13	6782	ENSG00000155304	0	1	circRNA_Down
hsa-miR-1297	PFDN4	5203	ENSG00000101132	0	1	circRNA_Down
hsa-miR-1297	RFK	55312	ENSG00000135002	0	1	circRNA_Down
hsa-miR-15a-5p	GOLT1B	51026	ENSG00000111711	0	1	circRNA_Down
hsa-miR-15a-5p	GPN1	11321	ENSG00000198522	0	1	circRNA_Down
hsa-miR-15a-5p	IRAK2	3656	ENSG00000134070	0	1	circRNA_Down
hsa-miR-15a-5p	KIF23	9493	ENSG00000137807	0	1	circRNA_Down
hsa-miR-15a-5p	MIPOL1	145282	ENSG00000151338	0	1	circRNA_Down
hsa-miR-15a-5p	PCDHA11	56138	ENSG00000249158	0	1	circRNA_Down
hsa-miR-15a-5p	PEX13	5194	ENSG00000162928	0	1	circRNA_Down
hsa-miR-15a-5p	PSAT1	29968	ENSG00000135069	0	1	circRNA_Down
hsa-miR-15a-5p	SLC25A37	51312	ENSG00000147454	0	1	circRNA_Down
hsa-miR-15a-5p	SYNDIG1	79953	ENSG00000101463	0	1	circRNA_Down
hsa-miR-15a-5p	TPD52L3	89882	ENSG00000170777	0	1	circRNA_Down
hsa-miR-15a-5p	USP19	10869	ENSG00000172046	0	1	circRNA_Down
hsa-miR-15a-5p	ZSWIM3	140831	ENSG00000132801	0	1	circRNA_Down
hsa-miR-16-5p	GALNT1	2589	ENSG00000141429	0	1	circRNA_Down
hsa-miR-16-5p	PNISR	25957	ENSG00000132424	0	1	circRNA_Down
hsa-miR-16-5p	SNAP25	6616	ENSG00000132639	0	1	circRNA_Down
hsa-miR-23a-3p	ACTN2	88	ENSG00000077522	0	1	circRNA_Down
hsa-miR-23a-3p	ADRA2A	150	ENSG00000150594	0	1	circRNA_Down
hsa-miR-23a-3p	ALDH1A2	8854	ENSG00000128918	0	1	circRNA_Down
hsa-miR-23a-3p	FAS	355	ENSG00000026103	0	1	circRNA_Down
hsa-miR-23a-3p	HOXB5	3215	ENSG00000120075	0	1	circRNA_Down
hsa-miR-23a-3p	MMGT1	93380	ENSG00000169446	0	1	circRNA_Down
hsa-miR-23a-3p	MYL12B	103910	ENSG00000118680	0	1	circRNA_Down
hsa-miR-23a-3p	OTUB1	55611	ENSG00000167770	0	1	circRNA_Down
hsa-miR-23a-3p	PGRMC2	10424	ENSG00000164040	0	1	circRNA_Down
hsa-miR-23a-3p	PIGX	54965	ENSG00000163964	0	1	circRNA_Down
hsa-miR-23a-3p	SPRY2	10253	ENSG00000136158	0	1	circRNA_Down
hsa-miR-23a-3p	SPTSSB	165679	ENSG00000196542	0	1	circRNA_Down
hsa-miR-23a-3p	STARD3NL	83930	ENSG00000010270	0	1	circRNA_Down
hsa-miR-26a-5p	ADAM9	8754	ENSG00000168615	0	1	circRNA_Down
hsa-miR-26a-5p	CCNJL	79616	ENSG00000135083	0	1	circRNA_Down
hsa-miR-26a-5p	CKS2	1164	ENSG00000123975	1	1	circRNA_Down
hsa-miR-26a-5p	FAM98B	283742	ENSG00000171262	0	1	circRNA_Down
hsa-miR-26a-5p	HPGD	3248	ENSG00000164120	0	1	circRNA_Down
hsa-miR-26a-5p	MTFMT	123263	ENSG00000103707	0	1	circRNA_Down
hsa-miR-26a-5p	PMAIP1	5366	ENSG00000141682	0	1	circRNA_Down
hsa-miR-26a-5p	RBM46	166863	ENSG00000151962	0	1	circRNA_Down
hsa-miR-26a-5p	RIPPLY3	53820	ENSG00000183145	0	1	circRNA_Down
hsa-miR-26a-5p	SLC45A4	57210	ENSG00000022567	0	1	circRNA_Down
hsa-miR-26a-5p	ZNF608	57507	ENSG00000168916	0	1	circRNA_Down
hsa-miR-148a-3p	AHDC1	27245	ENSG00000126705	0	1	circRNA_Down
hsa-miR-148a-3p	ARFGEF1	10565	ENSG00000066777	0	1	circRNA_Down
hsa-miR-148a-3p	B4GALT6	9331	ENSG00000118276	0	1	circRNA_Down
hsa-miR-148a-3p	BCL2L11	10018	ENSG00000153094	0	1	circRNA_Down
hsa-miR-148a-3p	CHMP4B	128866	ENSG00000101421	0	1	circRNA_Down
hsa-miR-148a-3p	DEDD	9191	ENSG00000158796	0	1	circRNA_Down
hsa-miR-148a-3p	ERBB3	2065	ENSG00000065361	0	1	circRNA_Down
hsa-miR-148a-3p	ERRFI1	54206	ENSG00000116285	0	1	circRNA_Down
hsa-miR-148a-3p	ESCO1	114799	ENSG00000141446	0	1	circRNA_Down
hsa-miR-148a-3p	FAM43A	131583	ENSG00000185112	0	1	circRNA_Down
hsa-miR-148a-3p	FBN1	2200	ENSG00000166147	0	1	circRNA_Down
hsa-miR-148a-3p	IL15	3600	ENSG00000164136	0	1	circRNA_Down
hsa-miR-148a-3p	JPH3	57338	ENSG00000154118	0	1	circRNA_Down
hsa-miR-148a-3p	OTX2	5015	ENSG00000165588	0	1	circRNA_Down
hsa-miR-148a-3p	PRKAA1	5562	ENSG00000132356	0	1	circRNA_Down
hsa-miR-148a-3p	RALBP1	10928	ENSG00000017797	0	1	circRNA_Down
hsa-miR-148a-3p	SKP1	6500	ENSG00000113558	0	1	circRNA_Down
hsa-miR-148a-3p	ST18	9705	ENSG00000147488	0	1	circRNA_Down
hsa-miR-148a-3p	TEK	7010	ENSG00000120156	0	1	circRNA_Down
hsa-miR-148a-3p	TMEM170A	124491	ENSG00000166822	0	1	circRNA_Down
hsa-miR-148a-3p	TMEM54	113452	ENSG00000121900	0	1	circRNA_Down
hsa-miR-148a-3p	UBAP2L	9898	ENSG00000143569	0	1	circRNA_Down
hsa-miR-148a-3p	WNT1	7471	ENSG00000125084	0	1	circRNA_Down
hsa-miR-211-5p	CA11	770	ENSG00000063180	0	1	circRNA_Down
hsa-miR-211-5p	COL5A3	50509	ENSG00000080573	0	1	circRNA_Down
hsa-miR-211-5p	COX5A	9377	ENSG00000178741	0	1	circRNA_Down
hsa-miR-211-5p	DCUN1D3	123879	ENSG00000188215	0	1	circRNA_Down
hsa-miR-211-5p	DNAJC13	23317	ENSG00000138246	0	1	circRNA_Down
hsa-miR-211-5p	DNM2	1785	ENSG00000079805	0	1	circRNA_Down
hsa-miR-211-5p	DPF1	8193	ENSG00000011332	0	1	circRNA_Down
hsa-miR-211-5p	DRAP1	10589	ENSG00000175550	0	1	circRNA_Down
hsa-miR-211-5p	EFEMP2	30008	ENSG00000172638	0	1	circRNA_Down
hsa-miR-211-5p	EPHB6	2051	ENSG00000106123	0	1	circRNA_Down
hsa-miR-211-5p	EZR	7430	ENSG00000092820	0	1	circRNA_Down
hsa-miR-211-5p	FAM160A2	84067	ENSG00000051009	0	1	circRNA_Down
hsa-miR-211-5p	HCAR2	338442	ENSG00000182782	0	1	circRNA_Down
hsa-miR-211-5p	HSPH1	10808	ENSG00000120694	0	1	circRNA_Down
hsa-miR-211-5p	JAK2	3717	ENSG00000096968	0	1	circRNA_Down
hsa-miR-211-5p	KHDRBS3	10656	ENSG00000131773	0	1	circRNA_Down
hsa-miR-211-5p	MLLT3	4300	ENSG00000171843	0	1	circRNA_Down
hsa-miR-211-5p	NOVA1	4857	ENSG00000139910	0	1	circRNA_Down
hsa-miR-211-5p	PSME1	5720	ENSG00000092010	1	1	circRNA_Down
hsa-miR-211-5p	RAB1A	5861	ENSG00000138069	0	1	circRNA_Down
hsa-miR-211-5p	RHOT1	55288	ENSG00000126858	0	1	circRNA_Down
hsa-miR-211-5p	SF3B1	23451	ENSG00000115524	0	1	circRNA_Down
hsa-miR-211-5p	ZNF521	25925	ENSG00000198795	0	1	circRNA_Down
hsa-miR-15b-5p	PCDHA6	56142	ENSG00000081842	0	1	circRNA_Down
hsa-miR-15b-5p	PCDHAC1	56135	ENSG00000248383	0	1	circRNA_Down
hsa-miR-15b-5p	PTHLH	5744	ENSG00000087494	0	1	circRNA_Down
hsa-miR-23b-3p	ELF5	2001	ENSG00000135374	0	1	circRNA_Down
hsa-miR-145-5p	ABHD17B	51104	ENSG00000107362	0	1	circRNA_Down
hsa-miR-145-5p	ADCYAP1	116	ENSG00000141433	0	1	circRNA_Down
hsa-miR-145-5p	ADPGK	83440	ENSG00000159322	0	1	circRNA_Down
hsa-miR-145-5p	AKAP9	10142	ENSG00000127914	0	1	circRNA_Down
hsa-miR-145-5p	AP2B1	163	ENSG00000006125	0	1	circRNA_Down
hsa-miR-145-5p	CCDC107	203260	ENSG00000159884	1	1	circRNA_Down
hsa-miR-145-5p	CITED2	10370	ENSG00000164442	0	1	circRNA_Down
hsa-miR-145-5p	GABARAPL2	11345	ENSG00000034713	0	1	circRNA_Down
hsa-miR-145-5p	GLIS1	148979	ENSG00000174332	0	1	circRNA_Down
hsa-miR-145-5p	MEST	4232	ENSG00000106484	0	1	circRNA_Down
hsa-miR-145-5p	MPP5	64398	ENSG00000072415	0	1	circRNA_Down
hsa-miR-145-5p	NTN4	59277	ENSG00000074527	0	1	circRNA_Down
hsa-miR-145-5p	OTOR	56914	ENSG00000125879	0	1	circRNA_Down
hsa-miR-145-5p	PDCD4	27250	ENSG00000150593	0	1	circRNA_Down
hsa-miR-145-5p	RASA2	5922	ENSG00000155903	0	1	circRNA_Down
hsa-miR-145-5p	SOX9	6662	ENSG00000125398	0	1	circRNA_Down
hsa-miR-145-5p	TMEM178A	130733	ENSG00000152154	0	1	circRNA_Down
hsa-miR-145-5p	TNFRSF11B	4982	ENSG00000164761	0	1	circRNA_Down
hsa-miR-145-5p	TPM4	7171	ENSG00000167460	0	1	circRNA_Down
hsa-miR-145-5p	ZFYVE9	9372	ENSG00000157077	0	1	circRNA_Down
hsa-miR-152-3p	FAM184A	79632	ENSG00000111879	0	1	circRNA_Down
hsa-miR-152-3p	MPPED2	744	ENSG00000066382	0	1	circRNA_Down
hsa-miR-152-3p	TBC1D8	11138	ENSG00000204634	0	1	circRNA_Down
hsa-miR-154-3p	BMI1	648	ENSG00000168283	0	1	circRNA_Down
hsa-miR-154-3p	ENY2	56943	ENSG00000120533	0	1	circRNA_Down
hsa-miR-154-3p	NSMCE4A	54780	ENSG00000107672	1	1	circRNA_Down
hsa-miR-190a-5p	ATG7	10533	ENSG00000197548	0	1	circRNA_Down
hsa-miR-190a-5p	CEBPA	1050	ENSG00000245848	0	1	circRNA_Down
hsa-miR-190a-5p	FGF14	2259	ENSG00000102466	0	1	circRNA_Down
hsa-miR-190a-5p	SMC6	79677	ENSG00000163029	0	1	circRNA_Down
hsa-miR-190a-5p	STC1	6781	ENSG00000159167	0	1	circRNA_Down
hsa-miR-190a-5p	TMEM161B	153396	ENSG00000164180	0	1	circRNA_Down
hsa-miR-155-5p	ARVCF	421	ENSG00000099889	0	1	circRNA_Down
hsa-miR-155-5p	C3orf18	51161	ENSG00000088543	0	1	circRNA_Down
hsa-miR-155-5p	FGF9	2254	ENSG00000102678	0	1	circRNA_Down
hsa-miR-155-5p	HBP1	26959	ENSG00000105856	0	1	circRNA_Down
hsa-miR-155-5p	HERC4	26091	ENSG00000148634	0	1	circRNA_Down
hsa-miR-155-5p	NDFIP1	80762	ENSG00000131507	0	1	circRNA_Down
hsa-miR-155-5p	SCG2	7857	ENSG00000171951	0	1	circRNA_Down
hsa-miR-155-5p	TADA2B	93624	ENSG00000173011	0	1	circRNA_Down
hsa-miR-155-5p	TMEM202	338949	ENSG00000187806	0	1	circRNA_Down
hsa-miR-155-5p	TRIM23	373	ENSG00000113595	0	1	circRNA_Down
hsa-miR-155-5p	TSSK1B	83942	ENSG00000212122	0	1	circRNA_Down
hsa-miR-155-5p	UPP2	151531	ENSG00000007001	0	1	circRNA_Down
hsa-miR-151a-3p	NIPAL2	79815	ENSG00000104361	0	1	circRNA_Down
hsa-miR-151a-3p	PANK2	80025	ENSG00000125779	2	1	circRNA_Down
hsa-miR-151a-3p	PFN2	5217	ENSG00000070087	0	1	circRNA_Down
hsa-miR-151a-3p	YTHDF3	253943	ENSG00000185728	0	1	circRNA_Down
hsa-miR-148b-3p	EGR3	1960	ENSG00000179388	0	1	circRNA_Down
hsa-miR-148b-3p	PTPRA	5786	ENSG00000132670	0	1	circRNA_Down
hsa-miR-148b-3p	RAB12	201475	ENSG00000206418	0	1	circRNA_Down
hsa-miR-424-5p	KCTD1	284252	ENSG00000134504	0	1	circRNA_Down
hsa-miR-424-5p	PHKA1	5255	ENSG00000067177	0	1	circRNA_Down
hsa-miR-487a-3p	ABTB2	25841	ENSG00000166016	0	1	circRNA_Down
hsa-miR-487a-3p	PRPF40A	55660	ENSG00000196504	0	1	circRNA_Down
hsa-miR-487a-3p	SNX6	58533	ENSG00000129515	0	1	circRNA_Down
hsa-miR-497-5p	CD163	9332	ENSG00000177575	1	1	circRNA_Down
hsa-miR-497-5p	GADD45G	10912	ENSG00000130222	1	1	circRNA_Down
hsa-miR-130a-5p	IRF2	3660	ENSG00000168310	0	1	circRNA_Down
hsa-miR-130a-5p	ISCA2	122961	ENSG00000165898	1	1	circRNA_Down
hsa-miR-130a-5p	UACA	55075	ENSG00000137831	0	1	circRNA_Down
hsa-miR-877-5p	HAND2	9464	ENSG00000164107	0	1	circRNA_Down
hsa-miR-877-5p	TMCC2	9911	ENSG00000133069	0	1	circRNA_Down
hsa-miR-877-5p	TSPAN6	7105	ENSG00000000003	0	1	circRNA_Down
hsa-miR-1297	RTN1	6252	ENSG00000139970	0	1	circRNA_Down
hsa-miR-15a-5p	C11orf24	53838	ENSG00000171067	0	1	circRNA_Down
hsa-miR-15a-5p	DEPTOR	64798	ENSG00000155792	0	1	circRNA_Down
hsa-miR-15a-5p	NISCH	11188	ENSG00000010322	0	1	circRNA_Down
hsa-miR-15a-5p	PCDHA12	56137	ENSG00000251664	0	1	circRNA_Down
hsa-miR-15a-5p	PCDHA3	56145	ENSG00000255408	0	1	circRNA_Down
hsa-miR-15a-5p	PCDHA5	56143	ENSG00000204965	0	1	circRNA_Down
hsa-miR-15a-5p	PCDHA7	56141	ENSG00000204963	0	1	circRNA_Down
hsa-miR-15a-5p	PCDHAC2	56134	ENSG00000243232	0	1	circRNA_Down
hsa-miR-15a-5p	SYS1	90196	ENSG00000204070	0	1	circRNA_Down
hsa-miR-15a-5p	TM7SF3	51768	ENSG00000064115	0	1	circRNA_Down
hsa-miR-23a-3p	BET1	10282	ENSG00000105829	0	1	circRNA_Down
hsa-miR-23a-3p	GALNT12	79695	ENSG00000119514	0	1	circRNA_Down
hsa-miR-23a-3p	PROK2	60675	ENSG00000163421	0	1	circRNA_Down
hsa-miR-23a-3p	WTAP	9589	ENSG00000146457	0	1	circRNA_Down
hsa-miR-26a-5p	CAPZB	832	ENSG00000077549	0	1	circRNA_Down
hsa-miR-26a-5p	GBP3	2635	ENSG00000117226	0	1	circRNA_Down
hsa-miR-148a-3p	CCDC85A	114800	ENSG00000055813	0	1	circRNA_Down
hsa-miR-148a-3p	NCKIPSD	51517	ENSG00000213672	0	1	circRNA_Down
hsa-miR-148a-3p	NR2C2AP	126382	ENSG00000184162	0	1	circRNA_Down
hsa-miR-148a-3p	PTGES3	10728	ENSG00000110958	0	1	circRNA_Down
hsa-miR-148a-3p	SLC13A2	9058	ENSG00000007216	0	1	circRNA_Down
hsa-miR-148a-3p	SNX2	6643	ENSG00000205302	0	1	circRNA_Down
hsa-miR-148a-3p	SPRYD7	57213	ENSG00000123178	0	1	circRNA_Down
hsa-miR-148a-3p	STX3	6809	ENSG00000166900	0	1	circRNA_Down
hsa-miR-148a-3p	TMSB4X	7114	ENSG00000205542	0	1	circRNA_Down
hsa-miR-211-5p	ALPL	249	ENSG00000162551	0	1	circRNA_Down
hsa-miR-211-5p	AP1S1	1174	ENSG00000106367	0	1	circRNA_Down
hsa-miR-211-5p	HHEX	3087	ENSG00000152804	0	1	circRNA_Down
hsa-miR-211-5p	LRRC40	55631	ENSG00000066557	0	1	circRNA_Down
hsa-miR-211-5p	PRR11	55771	ENSG00000068489	0	1	circRNA_Down
hsa-miR-211-5p	RHOBTB1	9886	ENSG00000072422	0	1	circRNA_Down
hsa-miR-211-5p	VHL	7428	ENSG00000134086	0	1	circRNA_Down
hsa-miR-15b-5p	PCDHA1	56147	ENSG00000204970	0	1	circRNA_Down
hsa-miR-15b-5p	PCDHA10	56139	ENSG00000250120	0	1	circRNA_Down
hsa-miR-15b-5p	PCDHA13	56136	ENSG00000239389	0	1	circRNA_Down
hsa-miR-15b-5p	PCDHA2	56146	ENSG00000204969	0	1	circRNA_Down
hsa-miR-15b-5p	PCDHA4	56144	ENSG00000204967	0	1	circRNA_Down
hsa-miR-15b-5p	PCDHA8	56140	ENSG00000204962	0	1	circRNA_Down
hsa-miR-15b-5p	PCDHA9	9752	ENSG00000204961	0	1	circRNA_Down
hsa-miR-145-5p	CAV2	858	ENSG00000105971	0	1	circRNA_Down
hsa-miR-145-5p	DAW1	164781	ENSG00000123977	0	1	circRNA_Down
hsa-miR-145-5p	FKBP3	2287	ENSG00000100442	0	1	circRNA_Down
hsa-miR-145-5p	IGSF5	150084	ENSG00000183067	0	1	circRNA_Down
hsa-miR-145-5p	MPLKIP	136647	ENSG00000168303	0	1	circRNA_Down
hsa-miR-145-5p	PGM3	5238	ENSG00000013375	1	1	circRNA_Down
hsa-miR-145-5p	PRPSAP2	5636	ENSG00000141127	0	1	circRNA_Down
hsa-miR-145-5p	RPA1	6117	ENSG00000132383	0	1	circRNA_Down
hsa-miR-145-5p	SCAMP3	10067	ENSG00000116521	0	1	circRNA_Down
hsa-miR-145-5p	TMEM65	157378	ENSG00000164983	0	1	circRNA_Down
hsa-miR-154-3p	RAB4A	5867	ENSG00000168118	0	1	circRNA_Down
hsa-miR-190a-5p	CAT	847	ENSG00000121691	0	1	circRNA_Down
hsa-miR-155-5p	NKX3-1	4824	ENSG00000167034	0	1	circRNA_Down
hsa-miR-155-5p	PDSS2	57107	ENSG00000164494	2	1	circRNA_Down
hsa-miR-151a-3p	AGO2	27161	ENSG00000123908	0	2	circRNA_Down
hsa-miR-151a-3p	TRA2B	6434	ENSG00000136527	0	1	circRNA_Down
hsa-miR-497-5p	ALAD	210	ENSG00000148218	0	1	circRNA_Down
hsa-miR-130a-5p	FILIP1	27145	ENSG00000118407	0	1	circRNA_Down
hsa-miR-877-5p	EID1	23741	ENSG00000255302	0	1	circRNA_Down
hsa-miR-877-5p	FOXM1	2305	ENSG00000111206	0	1	circRNA_Down
hsa-miR-877-5p	PDPN	10630	ENSG00000162493	0	1	circRNA_Down
hsa-miR-877-5p	RFTN2	130132	ENSG00000162944	0	1	circRNA_Down
hsa-miR-15a-5p	CA8	767	ENSG00000178538	0	1	circRNA_Down
hsa-miR-15a-5p	DPH5	51611	ENSG00000117543	0	1	circRNA_Down
hsa-miR-23a-3p	DLGAP1	9229	ENSG00000170579	0	1	circRNA_Down
hsa-miR-23a-3p	VRK3	51231	ENSG00000105053	0	1	circRNA_Down
hsa-miR-148a-3p	USP4	7375	ENSG00000114316	0	1	circRNA_Down
hsa-miR-211-5p	ARX	170302	ENSG00000004848	0	1	circRNA_Down
hsa-miR-211-5p	HELLS	3070	ENSG00000119969	0	1	circRNA_Down
hsa-miR-145-5p	ALKBH1	8846	ENSG00000100601	0	1	circRNA_Down
hsa-miR-145-5p	BLOC1S6	26258	ENSG00000104164	0	1	circRNA_Down
hsa-miR-145-5p	CCDC149	91050	ENSG00000181982	0	1	circRNA_Down
hsa-miR-145-5p	RAD18	56852	ENSG00000070950	0	1	circRNA_Down
hsa-miR-145-5p	SERGEF	26297	ENSG00000129158	0	1	circRNA_Down
hsa-miR-151a-3p	TMEM98	26022	ENSG00000006042	0	1	circRNA_Down

## Sheet: Table_S4
Table S4: Predicted gene targets of differentially expressed spEV piRNAs using miRANDA
species	Tot.Score	Tot.Energy	Max.Score	Max.Energy	Strand	Len1	Len2	gene_id	gene_name	transcript_name	protein_ID
piR-hsa-28478	192	-44.86	192	-44.86	7774	29	1075	ENSG00000117862.7	TXNDC12	TXNDC12-001	ENSP00000360688.4
piR-hsa-28478	333	-69.14	190	-43.26	188321	29	7088	ENSG00000140443.9	IGF1R	IGF1R-001	ENSP00000268035.6
piR-hsa-1077	189	-46.91	189	-46.91	146019	29	193	ENSG00000160703.11	NLRX1	NLRX1-001	ENSP00000292199.2
piR-hsa-1077	189	-35.52	189	-35.52	113805	29	218	ENSG00000160972.5	PPP1R16A	PPP1R16A-001	ENSP00000292539.4
piR-hsa-1077	347	-82.31	189	-46.26	71002	29	725	ENSG00000251493.2	FOXD1	FOXD1-001	ENSP00000462795.1
piR-hsa-1077	336	-71.21	187	-42.66	94806	29	2422	ENSG00000132434.5	LANCL2	LANCL2-001	ENSP00000254770.2
piR-hsa-1077	327	-71.22	187	-41.16	199864	29	4402	ENSG00000090857.9	PDPR	PDPR-001	ENSP00000288050.4
piR-hsa-1077	473	-86.49	187	-41.07	250086	29	1633	ENSG00000124126.9	PREX1	PREX1-001	ENSP00000361009.3
piR-hsa-1077	187	-41.51	187	-41.51	29087	29	94	ENSG00000115526.6	CHST10	CHST10-003	ENSP00000416831.1
piR-hsa-1077	187	-45.09	187	-45.09	191413	29	146	ENSG00000089486.12	CDIP1	CDIP1-004	ENSP00000454994.1
piR-hsa-1077	790	-145.72	186	-40.77	205118	29	2061	ENSG00000169992.5	NLGN2	NLGN2-001	ENSP00000305288.2
piR-hsa-28478	186	-38.07	186	-38.07	56531	29	4592	ENSG00000114331.8	ACAP2	ACAP2-001	ENSP00000324287.6
piR-hsa-1077	635	-118.85	185	-42.46	197711	29	1455	ENSG00000102996.4	MMP15	MMP15-001	ENSP00000219271.3
piR-hsa-1077	185	-44.19	185	-44.19	239829	29	143	ENSG00000104941.3	RSPH6A	RSPH6A-001	ENSP00000221538.2
piR-hsa-1077	923	-167.68	185	-36.08	55838	29	6641	ENSG00000073803.9	MAP3K13	MAP3K13-001	ENSP00000265026.3
piR-hsa-1077	328	-62.87	185	-37.31	11369	29	1003	ENSG00000143125.5	PROK1	PROK1-001	ENSP00000271331.3
piR-hsa-1077	185	-43.29	185	-43.29	71684	29	282	ENSG00000152348.11	ATG10	ATG10-001	ENSP00000282185.3
piR-hsa-1077	185	-38.12	185	-38.12	36902	29	441	ENSG00000163481.3	RNF25	RNF25-001	ENSP00000295704.2
piR-hsa-1077	773	-131.68	185	-31.57	240026	29	870	ENSG00000197380.6	DACT3	DACT3-002	ENSP00000300875.4
piR-hsa-1077	330	-63.98	185	-40.77	140867	29	361	ENSG00000137522.13	RNF121	RNF121-001	ENSP00000354571.3
piR-hsa-1077	185	-39.44	185	-39.44	155765	29	301	ENSG00000065357.15	DGKA	DGKA-014	ENSP00000446515.1
piR-hsa-1077	639	-125.43	185	-38.96	239980	29	2367	ENSG00000204851.5	PNMAL2	PNMAL2-001	ENSP00000473036.1
piR-hsa-28478	328	-70.75	185	-38.49	178818	29	424	ENSG00000166206.9	GABRB3	GABRB3-005	ENSP00000451430.1
piR-hsa-1077	352	-65.15	184	-32.79	155132	29	825	ENSG00000012822.11	CALCOCO1	CALCOCO1-004	ENSP00000262059.4
piR-hsa-1077	184	-39.55	184	-39.55	29130	29	163	ENSG00000158435.3	CNOT11	CNOT11-001	ENSP00000289382.3
piR-hsa-1077	1090	-218.19	184	-45.37	1630	29	2663	ENSG00000188807.8	TMEM201	TMEM201-003	ENSP00000344772.5
piR-hsa-1077	184	-41.56	184	-41.56	265396	29	609	ENSG00000131724.6	IL13RA1	IL13RA1-201	ENSP00000360700.3
piR-hsa-1077	184	-40.97	184	-40.97	206960	29	69	ENSG00000108557.13	RAI1	RAI1-006	ENSP00000463607.1
piR-hsa-28478	184	-39.64	184	-39.64	9873	29	324	ENSG00000097033.10	SH3GLB1	SH3GLB1-001	ENSP00000473267.1
piR-hsa-28478	184	-38.08	184	-38.08	233957	29	587	ENSG00000064547.9	LPAR2	LPAR2-002	ENSP00000384665.2
piR-hsa-1077	328	-79.69	183	-41.4	142145	29	329	ENSG00000166391.10	MOGAT2	MOGAT2-001	ENSP00000198801.5
piR-hsa-1077	183	-28.22	183	-28.22	204033	29	68	ENSG00000091640.3	SPAG7	SPAG7-001	ENSP00000206020.3
piR-hsa-1077	1063	-196.71	183	-40.4	197729	29	4059	ENSG00000103021.5	CCDC113	CCDC113-001	ENSP00000219299.4
piR-hsa-1077	325	-59.47	183	-33.89	18254	29	134	ENSG00000134369.11	NAV1	NAV1-006	ENSP00000356271.1
piR-hsa-1077	183	-39.47	183	-39.47	17672	29	156	ENSG00000116668.8	SWT1	SWT1-001	ENSP00000356470.4
piR-hsa-1077	183	-32.86	183	-32.86	250254	29	388	ENSG00000101126.11	ADNP	ADNP-002	ENSP00000379346.3
piR-hsa-28478	330	-52.66	183	-32.65	79877	29	463	ENSG00000111843.9	TMEM14C	TMEM14C-001	ENSP00000229563.5
piR-hsa-28478	633	-136.06	183	-43.61	189285	29	760	ENSG00000127580.11	WDR24	WDR24-001	ENSP00000293883.4
piR-hsa-28478	183	-32.65	183	-32.65	79908	29	429	ENSG00000137210.9	TMEM14B	TMEM14B-004	ENSP00000368845.3
piR-hsa-1077	346	-68.14	182	-41.26	138110	29	994	ENSG00000126500.3	FLRT1	FLRT1-001	ENSP00000246841.3
piR-hsa-1077	939	-162.73	182	-37.48	227764	29	3388	ENSG00000178951.4	ZBTB7A	ZBTB7A-001	ENSP00000323670.3
piR-hsa-1077	182	-38.83	182	-38.83	105451	29	338	ENSG00000120907.13	ADRA1A	ADRA1A-008	ENSP00000369947.3
piR-hsa-28478	324	-52.02	182	-33.4	96630	29	1370	ENSG00000127954.8	STEAP4	STEAP4-002	ENSP00000305545.5
piR-hsa-28478	182	-39.36	182	-39.36	88521	29	139	ENSG00000118520.9	ARG1	ARG1-001	ENSP00000357066.3
piR-hsa-28478	182	-36.41	182	-36.41	15528	29	83	ENSG00000162723.5	SLAMF9	SLAMF9-002	ENSP00000357071.3
piR-hsa-1077	777	-137.54	181	-39.85	51125	29	4636	ENSG00000114656.6	KIAA1257	KIAA1257-001	ENSP00000265068.5
piR-hsa-1077	1067	-197.84	181	-34.58	186029	29	5086	ENSG00000173548.8	SNX33	SNX33-001	ENSP00000311427.5
piR-hsa-1077	181	-42.18	181	-42.18	167568	29	1503	ENSG00000139842.10	CUL4A	CUL4A-001	ENSP00000322132.4
piR-hsa-1077	181	-36.93	181	-36.93	188163	29	495	ENSG00000183643.2	C15orf32	C15orf32-001	ENSP00000330267.2
piR-hsa-1077	919	-171.75	181	-35.53	76046	29	3219	ENSG00000070808.11	CAMK2A	CAMK2A-001	ENSP00000261793.8
piR-hsa-1077	181	-37.93	181	-37.93	5521	29	358	ENSG00000169218.9	RSPO1	RSPO1-003	ENSP00000383847.1
piR-hsa-1077	635	-130.2	181	-42.35	44336	29	1875	ENSG00000178038.12	ALS2CL	ALS2CL-003	ENSP00000416575.1
piR-hsa-1077	181	-39.78	181	-39.78	139996	29	1004	ENSG00000172932.10	ANKRD13D	ANKRD13D-001	ENSP00000402616.2
piR-hsa-1077	181	-41.94	181	-41.94	77917	29	539	ENSG00000113194.8	FAF2	FAF2-003	ENSP00000424146.1
piR-hsa-1077	181	-33.04	181	-33.04	147142	29	378	ENSG00000120451.6	SNX19	SNX19-007	ENSP00000433699.1
piR-hsa-1077	490	-85.7	181	-34.6	248153	29	331	ENSG00000101444.8	AHCY	AHCY-006	ENSP00000442820.1
piR-hsa-28478	181	-41.95	181	-41.95	218345	29	101	ENSG00000125450.6	NUP85	NUP85-005	ENSP00000461919.1
piR-hsa-1077	349	-62.49	180	-33.35	31013	29	2185	ENSG00000072135.8	PTPN18	PTPN18-001	ENSP00000175756.5
piR-hsa-1077	180	-41.71	180	-41.71	4254	29	112	ENSG00000126705.9	AHDC1	AHDC1-001	ENSP00000247087.4
piR-hsa-1077	180	-36.23	180	-36.23	140476	29	2135	ENSG00000110075.10	PPP6R3	PPP6R3-003	ENSP00000265636.4
piR-hsa-1077	783	-150.53	180	-36.85	142662	29	5227	ENSG00000149256.10	TENM4	TENM4-001	ENSP00000278550.7
piR-hsa-1077	180	-34.81	180	-34.81	248000	29	203	ENSG00000198183.7	BPIFA1	BPIFA1-002	ENSP00000346251.4
piR-hsa-1077	624	-112.09	180	-37.17	230668	29	3200	ENSG00000196361.5	ELAVL3	ELAVL3-001	ENSP00000352162.1
piR-hsa-28478	337	-57.55	180	-32.94	261718	29	330	ENSG00000130988.8	RGN	RGN-001	ENSP00000253303.4
piR-hsa-28478	180	-34.05	180	-34.05	248917	29	2410	ENSG00000080839.7	RBL1	RBL1-001	ENSP00000362768.3
piR-hsa-28478	620	-99.64	180	-34.29	23846	29	9280	ENSG00000189350.8	FAM179A	FAM179A-003	ENSP00000368876.3
piR-hsa-28478	180	-28.67	180	-28.67	125373	29	2259	ENSG00000204130.8	RUFY2	RUFY2-201	ENSP00000373420.2
piR-hsa-28478	180	-33.71	180	-33.71	155433	29	109	ENSG00000123360.7	PDE1B	PDE1B-003	ENSP00000447354.1
piR-hsa-1077	179	-39.17	179	-39.17	261707	29	2161	ENSG00000102221.9	PHF16	PHF16-001	ENSP00000218343.4
piR-hsa-1077	179	-37.28	179	-37.28	156674	29	796	ENSG00000123384.9	LRP1	LRP1-001	ENSP00000243077.3
piR-hsa-1077	325	-57.16	179	-30.51	16948	29	2781	ENSG00000117586.6	TNFSF4	TNFSF4-001	ENSP00000281834.3
piR-hsa-1077	326	-58.05	179	-33.08	35913	29	7076	ENSG00000118263.10	KLF7	KLF7-001	ENSP00000309570.6
piR-hsa-1077	325	-72.22	179	-39.5	122300	29	395	ENSG00000170525.14	PFKFB3	PFKFB3-015	ENSP00000369105.3
piR-hsa-1077	179	-37.07	179	-37.07	95717	29	1145	ENSG00000077809.8	GTF2I	GTF2I-001	ENSP00000322542.4
piR-hsa-1077	179	-41.73	179	-41.73	86510	29	1141	ENSG00000118432.11	CNR1	CNR1-003	ENSP00000355418.5
piR-hsa-1077	179	-38.04	179	-38.04	98024	29	194	ENSG00000146826.10	C7orf43	C7orf43-004	ENSP00000399397.1
piR-hsa-1077	331	-62.15	179	-34.21	132719	29	3241	ENSG00000072952.14	MRVI1	MRVI1-201	ENSP00000414598.1
piR-hsa-1077	179	-35.04	179	-35.04	213430	29	483	ENSG00000225190.4	PLEKHM1	PLEKHM1-004	ENSP00000394344.2
piR-hsa-1077	325	-58.68	179	-36.17	180417	29	597	ENSG00000214013.5	GANC	GANC-008	ENSP00000454816.1
piR-hsa-1077	1686	-300.07	179	-32.62	18369	29	12146	ENSG00000077157.16	PPP1R12B	PPP1R12B-001	ENSP00000476755.1
piR-hsa-28478	325	-64.76	179	-32.83	195569	29	2692	ENSG00000169955.6	ZNF747	ZNF747-001	ENSP00000252799.3
piR-hsa-28478	179	-33.82	179	-33.82	50548	29	1675	ENSG00000082781.7	ITGB5	ITGB5-001	ENSP00000296181.4
piR-hsa-28478	179	-40.61	179	-40.61	205127	29	173	ENSG00000181284.2	TMEM102	TMEM102-001	ENSP00000315387.1
piR-hsa-28478	179	-30.54	179	-30.54	85875	29	268	ENSG00000112695.7	COX7A2	COX7A2-002	ENSP00000359098.2
piR-hsa-28478	321	-60.55	179	-42.02	141970	29	1981	ENSG00000137486.12	ARRB1	ARRB1-001	ENSP00000409581.2
piR-hsa-28478	179	-35.65	179	-35.65	66486	29	3676	ENSG00000109572.9	CLCN3	CLCN3-001	ENSP00000424603.1
piR-hsa-28478	179	-34.46	179	-34.46	202951	29	310	ENSG00000197879.10	MYO1C	MYO1C-006	ENSP00000460415.1
piR-hsa-1077	326	-61.29	178	-35.05	98598	29	304	ENSG00000106397.7	PLOD3	PLOD3-001	ENSP00000223127.3
piR-hsa-1077	1105	-205.17	178	-32.71	83740	29	625	ENSG00000124772.7	CPNE5	CPNE5-001	ENSP00000244751.2
piR-hsa-1077	759	-149.82	178	-43.17	209343	29	3432	ENSG00000141314.8	RHBDL3	RHBDL3-001	ENSP00000269051.4
piR-hsa-1077	749	-137.94	178	-34.64	128958	29	3688	ENSG00000148704.8	VAX1	VAX1-002	ENSP00000277905.2
piR-hsa-1077	178	-31.69	178	-31.69	146207	29	2830	ENSG00000154114.8	TBCEL	TBCEL-002	ENSP00000284259.7
piR-hsa-1077	178	-33.22	178	-33.22	103169	29	576	ENSG00000157219.3	HTR5A	HTR5A-001	ENSP00000287907.2
piR-hsa-1077	338	-75.39	178	-38.18	45572	29	400	ENSG00000164062.8	APEH	APEH-001	ENSP00000296456.5
piR-hsa-1077	470	-95.41	178	-35.33	220950	29	824	ENSG00000169733.7	RFNG	RFNG-001	ENSP00000307971.4
piR-hsa-1077	323	-66.83	178	-46.48	159188	29	129	ENSG00000139323.9	POC1B	POC1B-001	ENSP00000323302.3
piR-hsa-1077	461	-82.3	178	-38.03	119291	29	2124	ENSG00000106852.11	LHX6	LHX6-006	ENSP00000340137.3
piR-hsa-1077	178	-36.71	178	-36.71	90237	29	1677	ENSG00000078269.9	SYNJ2	SYNJ2-003	ENSP00000356079.1
piR-hsa-1077	331	-68.97	178	-37.1	256464	29	267	ENSG00000100029.13	PES1	PES1-003	ENSP00000384366.1
piR-hsa-1077	178	-38.56	178	-38.56	260947	29	102	ENSG00000184368.11	MAP7D2	MAP7D2-006	ENSP00000413301.3
piR-hsa-1077	804	-142.37	178	-36.92	247748	29	662	ENSG00000149599.11	DUSP15	DUSP15-005	ENSP00000419818.1
piR-hsa-1077	652	-131.78	178	-36.24	103570	29	556	ENSG00000183117.13	CSMD1	CSMD1-001	ENSP00000430733.1
piR-hsa-1077	323	-66.83	178	-46.48	159235	29	367	ENSG00000259075.2	POC1B-GALNT4	POC1B-GALNT4-002	ENSP00000447754.1
piR-hsa-1077	178	-36.93	178	-36.93	196136	29	144	ENSG00000069329.11	VPS35	VPS35-002	ENSP00000456274.2
piR-hsa-1077	325	-61.03	178	-34.92	234526	29	468	ENSG00000269093.1	AC007773.3	AC007773.3-201	ENSP00000469215.1
piR-hsa-28478	322	-54.75	178	-29.36	194277	29	448	ENSG00000103375.6	AQP8	AQP8-001	ENSP00000219660.5
piR-hsa-28478	318	-59.68	178	-35.84	250155	29	4306	ENSG00000197818.7	SLC9A8	SLC9A8-001	ENSP00000354966.2
piR-hsa-28478	319	-72.85	178	-37.14	227096	29	5543	ENSG00000205922.4	ONECUT3	ONECUT3-001	ENSP00000371786.4
piR-hsa-28478	178	-41.48	178	-41.48	24732	29	228	ENSG00000115944.10	COX7A2L	COX7A2L-008	ENSP00000429237.1
piR-hsa-1077	319	-64.93	177	-43.52	239922	29	287	ENSG00000124440.11	HIF3A	HIF3A-007	ENSP00000244303.6
piR-hsa-1077	1048	-190.92	177	-40.7	258498	29	3366	ENSG00000167074.10	TEF	TEF-001	ENSP00000266304.4
piR-hsa-1077	323	-61.63	177	-30.95	162939	29	1108	ENSG00000157895.7	C12orf43	C12orf43-201	ENSP00000288757.3
piR-hsa-1077	177	-41.47	177	-41.47	202430	29	292	ENSG00000158805.7	ZNF276	ZNF276-001	ENSP00000289816.5
piR-hsa-1077	177	-39.3	177	-39.3	221125	29	451	ENSG00000173762.3	CD7	CD7-001	ENSP00000312027.3
piR-hsa-1077	177	-34.73	177	-34.73	107819	29	77	ENSG00000181195.6	PENK	PENK-002	ENSP00000324248.3
piR-hsa-1077	177	-38.03	177	-38.03	163108	29	3002	ENSG00000110931.14	CAMKK2	CAMKK2-001	ENSP00000312741.5
piR-hsa-1077	494	-94.5	177	-38.14	147343	29	1123	ENSG00000120645.7	IQSEC3	IQSEC3-201	ENSP00000315662.4
piR-hsa-1077	319	-62.36	177	-36.15	178767	29	2068	ENSG00000206190.7	ATP10A	ATP10A-001	ENSP00000349325.6
piR-hsa-1077	177	-39.54	177	-39.54	11871	29	241	ENSG00000134207.10	SYT6	SYT6-201	ENSP00000358560.1
piR-hsa-1077	918	-176.16	177	-37.2	249494	29	4326	ENSG00000101098.8	RIMS4	RIMS4-002	ENSP00000361942.3
piR-hsa-1077	923	-172.38	177	-33.29	81178	29	1488	ENSG00000204681.6	GABBR1	GABBR1-201	ENSP00000366176.3
piR-hsa-1077	647	-136.65	177	-35.08	239984	29	1254	ENSG00000204850.3	AC011484.1	AC011484.1-201	ENSP00000366880.3
piR-hsa-1077	325	-55.15	177	-36.12	36637	29	689	ENSG00000179921.10	GPBAR1	GPBAR1-001	ENSP00000430698.1
piR-hsa-1077	177	-35.43	177	-35.43	224485	29	436	ENSG00000184828.5	ZBTB7C	ZBTB7C-026	ENSP00000468254.1
piR-hsa-28478	177	-34.31	177	-34.31	25829	29	320	ENSG00000162924.9	REL	REL-001	ENSP00000295025.7
piR-hsa-28478	177	-33.99	177	-33.99	78531	29	235	ENSG00000175309.10	PHYKPL	PHYKPL-001	ENSP00000310978.5
piR-hsa-28478	177	-37.44	177	-37.44	174461	29	111	ENSG00000119725.13	ZNF410	ZNF410-003	ENSP00000323293.6
piR-hsa-28478	177	-38.76	177	-38.76	248936	29	199	ENSG00000101353.10	MROH8	MROH8-007	ENSP00000383290.2
piR-hsa-28478	177	-39.84	177	-39.84	12646	29	140	ENSG00000186275.7	NBPF12	NBPF12-204	ENSP00000414845.2
piR-hsa-28478	177	-36.91	177	-36.91	12731	29	149	ENSG00000203836.7	NBPF24	NBPF24-003	ENSP00000462777.1
piR-hsa-28478	318	-62.57	177	-36.37	121577	29	1683	ENSG00000214402.6	LCNL1	LCNL1-002	ENSP00000418821.1
piR-hsa-28478	177	-34.58	177	-34.58	214923	29	131	ENSG00000006282.15	SPATA20	SPATA20-003	ENSP00000426228.1
piR-hsa-28478	177	-34.3	177	-34.3	163389	29	2031	ENSG00000130779.15	CLIP1	CLIP1-015	ENSP00000437617.1
piR-hsa-28478	177	-36.91	177	-36.91	12572	29	173	ENSG00000152042.13	NBPF11	NBPF11-005	ENSP00000474058.1
piR-hsa-1077	611	-114.64	176	-38.25	76042	29	1457	ENSG00000011083.4	SLC6A7	SLC6A7-001	ENSP00000230671.2
piR-hsa-1077	318	-67.83	176	-39.34	247484	29	4601	ENSG00000125810.9	CD93	CD93-002	ENSP00000246006.4
piR-hsa-1077	176	-40.78	176	-40.78	54944	29	471	ENSG00000058056.4	USP13	USP13-001	ENSP00000263966.3
piR-hsa-1077	176	-29.56	176	-29.56	231331	29	462	ENSG00000105610.4	KLF1	KLF1-001	ENSP00000264834.3
piR-hsa-1077	176	-32.96	176	-32.96	16518	29	346	ENSG00000143190.17	POU2F1	POU2F1-001	ENSP00000271411.5
piR-hsa-1077	485	-76.8	176	-32.36	66447	29	2263	ENSG00000154447.10	SH3RF1	SH3RF1-001	ENSP00000284637.9
piR-hsa-1077	176	-41.82	176	-41.82	38788	29	398	ENSG00000168505.6	GBX2	GBX2-001	ENSP00000302251.4
piR-hsa-1077	474	-92.51	176	-37.61	95816	29	4872	ENSG00000127946.12	HIP1	HIP1-001	ENSP00000336747.6
piR-hsa-1077	176	-42.36	176	-42.36	126766	29	1357	ENSG00000171862.5	PTEN	PTEN-001	ENSP00000361021.3
piR-hsa-1077	176	-35.11	176	-35.11	90211	29	3515	ENSG00000215712.6	TMEM242	TMEM242-001	ENSP00000383594.3
piR-hsa-1077	176	-28.27	176	-28.27	124543	29	239	ENSG00000128815.13	WDFY4	WDFY4-202	ENSP00000403789.2
piR-hsa-1077	334	-82.03	176	-43.25	30403	29	471	ENSG00000115109.9	EPB41L5	EPB41L5-004	ENSP00000393722.1
piR-hsa-1077	320	-61.46	176	-34.18	105319	29	177	ENSG00000147459.13	DOCK5	DOCK5-015	ENSP00000428479.1
piR-hsa-1077	176	-31.59	176	-31.59	153784	29	190	ENSG00000135472.4	FAIM2	FAIM2-006	ENSP00000449711.2
piR-hsa-1077	176	-30.74	176	-30.74	179744	29	255	ENSG00000137841.7	PLCB2	PLCB2-013	ENSP00000452916.1
piR-hsa-28478	176	-37.1	176	-37.1	250231	29	1120	ENSG00000042062.7	FAM65C	FAM65C-201	ENSP00000045083.2
piR-hsa-28478	176	-35.54	176	-35.54	238231	29	912	ENSG00000105341.14	ATP5SL	ATP5SL-007	ENSP00000221943.8
piR-hsa-28478	176	-38.29	176	-38.29	2022	29	1943	ENSG00000116688.12	MFN2	MFN2-001	ENSP00000235329.5
piR-hsa-28478	176	-27.53	176	-27.53	51407	29	380	ENSG00000196455.3	PIK3R4	PIK3R4-001	ENSP00000349205.3
piR-hsa-28478	176	-29.46	176	-29.46	26375	29	1152	ENSG00000119865.4	CNRIP1	CNRIP1-004	ENSP00000386544.1
piR-hsa-28478	176	-41.55	176	-41.55	1873	29	160	ENSG00000120942.9	UBIAD1	UBIAD1-004	ENSP00000473612.1
piR-hsa-28478	319	-66.81	176	-33.49	154822	29	370	ENSG00000135476.7	ESPL1	ESPL1-001	ENSP00000447054.1
piR-hsa-1077	175	-27.31	175	-27.31	213845	29	211	ENSG00000073861.2	TBX21	TBX21-001	ENSP00000177694.1
piR-hsa-1077	776	-147.66	175	-38.27	153269	29	3224	ENSG00000134287.5	ARF3	ARF3-001	ENSP00000256682.4
piR-hsa-1077	175	-39.58	175	-39.58	131280	29	1089	ENSG00000021762.15	OSBPL5	OSBPL5-001	ENSP00000263650.7
piR-hsa-1077	175	-42.14	175	-42.14	69841	29	386	ENSG00000155542.7	SETD9	SETD9-001	ENSP00000285947.2
piR-hsa-1077	175	-33.31	175	-33.31	245140	29	89	ENSG00000198440.5	ZNF583	ZNF583-201	ENSP00000291598.7
piR-hsa-1077	669	-129.96	175	-35.96	136950	29	1654	ENSG00000162144.5	CYB561A3	CYB561A3-001	ENSP00000294072.3
piR-hsa-1077	316	-64.59	175	-41.81	53570	29	221	ENSG00000163655.11	GMPS	GMPS-002	ENSP00000295920.7
piR-hsa-1077	458	-81.4	175	-38.05	134898	29	2536	ENSG00000175274.14	TP53I11	TP53I11-201	ENSP00000309532.5
piR-hsa-1077	175	-44.18	175	-44.18	209088	29	335	ENSG00000184060.6	ADAP2	ADAP2-001	ENSP00000329468.3
piR-hsa-1077	1226	-242.81	175	-35.4	18101	29	4703	ENSG00000116852.10	KIF21B	KIF21B-002	ENSP00000328494.2
piR-hsa-1077	175	-35.28	175	-35.28	125112	29	277	ENSG00000072422.12	RHOBTB1	RHOBTB1-002	ENSP00000338671.5
piR-hsa-1077	1362	-260.29	175	-36.22	5427	29	3575	ENSG00000196182.6	STK40	STK40-002	ENSP00000352245.2
piR-hsa-1077	175	-27.54	175	-27.54	18401	29	1165	ENSG00000117139.12	KDM5B	KDM5B-001	ENSP00000356234.3
piR-hsa-1077	175	-38.02	175	-38.02	17934	29	135	ENSG00000134376.10	CRB1	CRB1-004	ENSP00000356370.3
piR-hsa-1077	175	-37.37	175	-37.37	7590	29	425	ENSG00000123080.6	CDKN2C	CDKN2C-002	ENSP00000360826.3
piR-hsa-1077	463	-82.29	175	-31.28	7361	29	977	ENSG00000159658.6	EFCAB14	EFCAB14-001	ENSP00000361001.3
piR-hsa-1077	175	-26.36	175	-26.36	151059	29	213	ENSG00000152936.6	IFLTD1	IFLTD1-004	ENSP00000393150.2
piR-hsa-1077	336	-64.07	175	-33.1	115627	29	477	ENSG00000174038.8	C9orf131	C9orf131-007	ENSP00000412967.2
piR-hsa-1077	175	-37.71	175	-37.71	211685	29	520	ENSG00000141756.14	FKBP10	FKBP10-005	ENSP00000466352.1
piR-hsa-1077	1044	-183.12	175	-33.11	201158	29	6482	ENSG00000166446.10	CDYL2	CDYL2-001	ENSP00000476295.1
piR-hsa-1077	175	-40.4	175	-40.4	225363	29	143	ENSG00000074657.9	ZNF532	ZNF532-009	ENSP00000468073.1
piR-hsa-1077	175	-38.56	175	-38.56	98086	29	224	ENSG00000121716.14	PILRB	PILRB-202	ENSP00000477415.1
piR-hsa-28478	175	-34.95	175	-34.95	233872	29	3457	ENSG00000167491.13	GATAD2A	GATAD2A-201	ENSP00000252577.5
piR-hsa-28478	175	-35.99	175	-35.99	198000	29	1614	ENSG00000179776.13	CDH5	CDH5-001	ENSP00000344115.3
piR-hsa-28478	323	-59.42	175	-37.73	157822	29	6693	ENSG00000127334.10	DYRK2	DYRK2-001	ENSP00000342105.3
piR-hsa-28478	175	-32.16	175	-32.16	117183	29	3417	ENSG00000106723.12	SPIN1	SPIN1-001	ENSP00000365019.3
piR-hsa-28478	461	-84.53	175	-32.57	12041	29	3391	ENSG00000134247.9	PTGFRN	PTGFRN-001	ENSP00000376899.2
piR-hsa-28478	175	-34.75	175	-34.75	72816	29	137	ENSG00000134970.13	TMED7	TMED7-003	ENSP00000450928.1
piR-hsa-1077	174	-38.3	174	-38.3	75349	29	549	ENSG00000120318.11	ARAP3	ARAP3-001	ENSP00000239440.4
piR-hsa-1077	762	-137.75	174	-34.7	214564	29	923	ENSG00000121104.3	FAM117A	FAM117A-001	ENSP00000240364.2
piR-hsa-1077	174	-33.53	174	-33.53	41810	29	1352	ENSG00000144566.6	RAB5A	RAB5A-001	ENSP00000273047.4
piR-hsa-1077	174	-33.21	174	-33.21	219885	29	341	ENSG00000171302.12	CANT1	CANT1-003	ENSP00000307674.2
piR-hsa-1077	332	-64.83	174	-36.91	105092	29	2282	ENSG00000173530.5	TNFRSF10D	TNFRSF10D-001	ENSP00000310263.3
piR-hsa-1077	316	-45.09	174	-25.31	231930	29	3843	ENSG00000127507.13	EMR2	EMR2-003	ENSP00000319883.3
piR-hsa-1077	480	-100.69	174	-38.82	241184	29	786	ENSG00000177380.9	PPFIA3	PPFIA3-001	ENSP00000335614.3
piR-hsa-1077	174	-44.6	174	-44.6	104976	29	398	ENSG00000120913.19	PDLIM2	PDLIM2-201	ENSP00000342035.7
piR-hsa-1077	174	-29.92	174	-29.92	121048	29	120	ENSG00000160323.14	ADAMTS13	ADAMTS13-002	ENSP00000347927.2
piR-hsa-1077	755	-132.95	174	-29.59	15535	29	3926	ENSG00000177807.6	KCNJ10	KCNJ10-001	ENSP00000357068.3
piR-hsa-1077	476	-94.61	174	-37.89	14592	29	481	ENSG00000160753.11	RUSC1	RUSC1-003	ENSP00000357331.4
piR-hsa-1077	319	-73.94	174	-39.61	119497	29	1778	ENSG00000119522.11	DENND1A	DENND1A-002	ENSP00000362727.2
piR-hsa-1077	483	-82.51	174	-33.31	2832	29	2175	ENSG00000117215.10	PLA2G2D	PLA2G2D-001	ENSP00000364246.3
piR-hsa-1077	323	-61.18	174	-36.5	81244	29	926	ENSG00000204655.7	MOG	MOG-003	ENSP00000366085.2
piR-hsa-1077	626	-120.19	174	-32.4	79829	29	778	ENSG00000137203.6	TFAP2A	TFAP2A-005	ENSP00000368928.3
piR-hsa-1077	174	-30.69	174	-30.69	250809	29	1628	ENSG00000124172.5	ATP5E	ATP5E-002	ENSP00000379019.1
piR-hsa-1077	483	-96.02	174	-38.27	32049	29	853	ENSG00000144283.17	PKP4	PKP4-005	ENSP00000393872.1
piR-hsa-1077	778	-160.95	174	-40.63	251128	29	4132	ENSG00000101203.12	COL20A1	COL20A1-001	ENSP00000414753.1
piR-hsa-1077	174	-34.33	174	-34.33	81087	29	618	ENSG00000232040.2	SCAND3	SCAND3-001	ENSP00000395259.2
piR-hsa-1077	174	-35.12	174	-35.12	186038	29	574	ENSG00000256530.1	AC019294.1	AC019294.1-201	ENSP00000439560.1
piR-hsa-1077	174	-37.81	174	-37.81	160557	29	394	ENSG00000120820.8	GLT8D2	GLT8D2-001	ENSP00000447450.1
piR-hsa-1077	174	-43.1	174	-43.1	198903	29	842	ENSG00000159713.6	TPPP3	TPPP3-003	ENSP00000462435.1
piR-hsa-1077	174	-31.79	174	-31.79	217861	29	528	ENSG00000179604.8	CDC42EP4	CDC42EP4-006	ENSP00000462231.1
piR-hsa-1077	174	-28.09	174	-28.09	221526	29	164	ENSG00000101557.10	USP14	USP14-007	ENSP00000462315.1
piR-hsa-28478	618	-120.94	174	-39.52	254152	29	3917	ENSG00000100056.7	DGCR14	DGCR14-001	ENSP00000252137.6
piR-hsa-28478	466	-83.71	174	-30.93	233812	29	2176	ENSG00000187664.8	HAPLN4	HAPLN4-001	ENSP00000291481.5
piR-hsa-28478	470	-97.89	174	-33.91	168819	29	4053	ENSG00000197324.4	LRP10	LRP10-001	ENSP00000352601.4
piR-hsa-28478	315	-58.86	174	-33.85	1098	29	9990	ENSG00000196581.6	AJAP1	AJAP1-001	ENSP00000367433.3
piR-hsa-28478	174	-35.73	174	-35.73	197514	29	1443	ENSG00000205336.7	GPR56	GPR56-201	ENSP00000369016.4
piR-hsa-28478	322	-71.26	174	-43.41	162735	29	844	ENSG00000089159.11	PXN	PXN-202	ENSP00000380643.3
piR-hsa-28478	174	-29.66	174	-29.66	50965	29	499	ENSG00000074416.9	MGLL	MGLL-004	ENSP00000381173.3
piR-hsa-28478	461	-86.54	174	-33	92332	29	6291	ENSG00000183742.8	MACC1	MACC1-001	ENSP00000383185.3
piR-hsa-28478	174	-34.01	174	-34.01	11332	29	162	ENSG00000168679.13	SLC16A4	SLC16A4-003	ENSP00000432190.1
piR-hsa-1077	316	-72.05	173	-38.71	205963	29	4032	ENSG00000065320.4	NTN1	NTN1-001	ENSP00000173229.2
piR-hsa-1077	484	-90.16	173	-31.14	194960	29	1088	ENSG00000103495.9	MAZ	MAZ-004	ENSP00000219782.6
piR-hsa-1077	173	-44.2	173	-44.2	33056	29	1104	ENSG00000115844.6	DLX2	DLX2-001	ENSP00000234198.4
piR-hsa-1077	642	-119.21	173	-36.39	83310	29	2699	ENSG00000124507.6	PACSIN1	PACSIN1-001	ENSP00000244458.2
piR-hsa-1077	173	-35.2	173	-35.2	116444	29	650	ENSG00000135063.13	FAM189A2	FAM189A2-002	ENSP00000257515.8
piR-hsa-1077	173	-36.14	173	-36.14	196937	29	1120	ENSG00000070915.5	SLC12A3	SLC12A3-003	ENSP00000262502.5
piR-hsa-1077	326	-63.28	173	-38.61	211997	29	1462	ENSG00000033627.10	ATP6V0A1	ATP6V0A1-004	ENSP00000264649.5
piR-hsa-1077	314	-54.67	173	-28.63	239824	29	1234	ENSG00000185800.7	DMWD	DMWD-002	ENSP00000270223.5
piR-hsa-1077	608	-99.14	173	-31.98	116756	29	5236	ENSG00000156052.6	GNAQ	GNAQ-001	ENSP00000286548.4
piR-hsa-1077	325	-60.43	173	-35.24	195401	29	513	ENSG00000169627.7	BOLA2B	BOLA2B-001	ENSP00000306752.4
piR-hsa-1077	173	-36.36	173	-36.36	194674	29	167	ENSG00000168488.14	ATXN2L	ATXN2L-005	ENSP00000315650.6
piR-hsa-1077	173	-33.51	173	-33.51	168640	29	1606	ENSG00000165821.7	SALL2	SALL2-001	ENSP00000333537.3
piR-hsa-1077	173	-44.64	173	-44.64	52341	29	418	ENSG00000183770.5	FOXL2	FOXL2-001	ENSP00000333188.3
piR-hsa-1077	325	-60.43	173	-35.24	194840	29	513	ENSG00000183336.7	BOLA2	BOLA2-001	ENSP00000331127.3
piR-hsa-1077	323	-68.89	173	-39.79	167363	29	872	ENSG00000153487.11	ING1	ING1-001	ENSP00000328436.7
piR-hsa-1077	314	-59.21	173	-35.38	106241	29	323	ENSG00000147475.10	ERLIN2	ERLIN2-008	ENSP00000335220.6
piR-hsa-1077	173	-37.82	173	-37.82	27269	29	125	ENSG00000179528.11	LBX2	LBX2-003	ENSP00000450229.1
piR-hsa-1077	173	-27.64	173	-27.64	156225	29	1383	ENSG00000062485.14	CS	CS-001	ENSP00000342056.3
piR-hsa-1077	173	-39.23	173	-39.23	899	29	299	ENSG00000157873.13	TNFRSF14	TNFRSF14-001	ENSP00000347948.4
piR-hsa-1077	613	-117.04	173	-33.97	6087	29	2577	ENSG00000171790.11	SLFNL1	SLFNL1-003	ENSP00000352299.1
piR-hsa-1077	608	-103.16	173	-32.65	148181	29	2639	ENSG00000139190.12	VAMP1	VAMP1-001	ENSP00000355122.3
piR-hsa-1077	892	-162.33	173	-31.03	21174	29	6337	ENSG00000116984.8	MTR	MTR-001	ENSP00000355536.5
piR-hsa-1077	173	-34.18	173	-34.18	90289	29	1776	ENSG00000130338.8	TULP4	TULP4-002	ENSP00000356061.2
piR-hsa-1077	758	-116.73	173	-28.54	2894	29	841	ENSG00000162545.5	CAMK2N1	CAMK2N1-001	ENSP00000364219.3
piR-hsa-1077	322	-68.99	173	-39.02	1662	29	2442	ENSG00000178585.10	CTNNBIP1	CTNNBIP1-001	ENSP00000366474.1
piR-hsa-1077	173	-34.28	173	-34.28	134964	29	133	ENSG00000205106.2	CTD-2210P24.4	CTD-2210P24.4-001	ENSP00000368055.2
piR-hsa-1077	173	-42.04	173	-42.04	174364	29	331	ENSG00000205669.2	ACOT6	ACOT6-001	ENSP00000370531.1
piR-hsa-1077	173	-33	173	-33	195330	29	718	ENSG00000090238.7	YPEL3	YPEL3-001	ENSP00000381821.1
piR-hsa-1077	602	-111.71	173	-34.48	259710	29	3109	ENSG00000205593.7	DENND6B	DENND6B-001	ENSP00000391524.2
piR-hsa-1077	173	-34.89	173	-34.89	83404	29	218	ENSG00000124678.13	TCP11	TCP11-006	ENSP00000415562.2
piR-hsa-1077	316	-54.12	173	-32.76	79437	29	4226	ENSG00000180822.7	PSMG4	PSMG4-003	ENSP00000418241.2
piR-hsa-1077	337	-62.36	173	-31.78	102947	29	595	ENSG00000106617.9	PRKAG2	PRKAG2-010	ENSP00000419493.1
piR-hsa-1077	315	-60.13	173	-30.95	148589	29	369	ENSG00000111669.10	TPI1	TPI1-003	ENSP00000475364.1
piR-hsa-1077	173	-34.14	173	-34.14	194409	29	94	ENSG00000077235.13	GTF3C1	GTF3C1-014	ENSP00000457476.1
piR-hsa-1077	173	-35.24	173	-35.24	194836	29	200	ENSG00000261740.1	RP11-345J4.5	RP11-345J4.5-001	ENSP00000457792.1
piR-hsa-1077	477	-101.02	173	-34.81	254116	29	1380	ENSG00000183628.8	DGCR6	DGCR6-008	ENSP00000476388.1
piR-hsa-28478	173	-36.74	173	-36.74	68370	29	5368	ENSG00000113389.11	NPR3	NPR3-001	ENSP00000265074.8
piR-hsa-28478	313	-65.83	173	-35.59	37933	29	3716	ENSG00000153827.9	TRIP12	TRIP12-001	ENSP00000283943.4
piR-hsa-28478	173	-30.79	173	-30.79	13387	29	1546	ENSG00000143390.13	RFX5	RFX5-001	ENSP00000290524.4
piR-hsa-28478	173	-29.97	173	-29.97	153808	29	1106	ENSG00000161800.8	RACGAP1	RACGAP1-001	ENSP00000309871.5
piR-hsa-28478	173	-33.41	173	-33.41	113609	29	200	ENSG00000179832.13	MROH1	MROH1-201	ENSP00000321737.5
piR-hsa-28478	173	-36.74	173	-36.74	68374	29	563	ENSG00000181495.1	AC026703.1	AC026703.1-201	ENSP00000318340.1
piR-hsa-28478	173	-32.09	173	-32.09	176265	29	1148	ENSG00000100796.13	SMEK1	SMEK1-201	ENSP00000337125.4
piR-hsa-28478	313	-56.77	173	-31.42	103280	29	6287	ENSG00000105983.15	LMBR1	LMBR1-001	ENSP00000326604.7
piR-hsa-28478	173	-36.9	173	-36.9	135587	29	99	ENSG00000110514.14	MADD	MADD-004	ENSP00000378745.3
piR-hsa-28478	173	-37.67	173	-37.67	24431	29	432	ENSG00000119787.9	ATL2	ATL2-003	ENSP00000383944.2
piR-hsa-28478	322	-57.22	173	-33.33	212182	29	2257	ENSG00000108799.8	EZH1	EZH1-001	ENSP00000407869.2
piR-hsa-28478	173	-38.85	173	-38.85	252497	29	645	ENSG00000159263.11	SIM2	SIM2-201	ENSP00000404176.3
piR-hsa-28478	173	-38.34	173	-38.34	244816	29	123	ENSG00000233493.3	TMEM238	TMEM238-001	ENSP00000416154.2
piR-hsa-28478	173	-37.6	173	-37.6	51709	29	82	ENSG00000129048.6	ACKR4	ACKR4-002	ENSP00000425557.1
piR-hsa-28478	173	-34.9	173	-34.9	80309	29	491	ENSG00000230873.4	STMND1	STMND1-201	ENSP00000455698.1
piR-hsa-1077	313	-68.43	172	-38.71	244861	29	612	ENSG00000090971.4	NAT14	NAT14-001	ENSP00000205194.3
piR-hsa-1077	172	-41.34	172	-41.34	244002	29	274	ENSG00000088038.13	CNOT3	CNOT3-001	ENSP00000221232.5
piR-hsa-1077	172	-33.47	172	-33.47	233049	29	347	ENSG00000105641.3	SLC5A5	SLC5A5-001	ENSP00000222248.2
piR-hsa-1077	172	-30.81	172	-30.81	36961	29	427	ENSG00000135929.4	CYP27A1	CYP27A1-001	ENSP00000258415.4
piR-hsa-1077	172	-36.64	172	-36.64	156397	29	1822	ENSG00000076067.7	RBMS2	RBMS2-001	ENSP00000262031.5
piR-hsa-1077	326	-79.45	172	-47.86	146117	29	531	ENSG00000110400.6	PVRL1	PVRL1-002	ENSP00000264025.3
piR-hsa-1077	893	-170.75	172	-34.89	39288	29	3480	ENSG00000142327.7	RNPEPL1	RNPEPL1-001	ENSP00000270357.3
piR-hsa-1077	456	-89.7	172	-32.98	14258	29	2744	ENSG00000160710.11	ADAR	ADAR-201	ENSP00000292205.5
piR-hsa-1077	172	-30.71	172	-30.71	112534	29	375	ENSG00000169436.12	COL22A1	COL22A1-001	ENSP00000303153.6
piR-hsa-1077	333	-69.04	172	-35.36	259617	29	1079	ENSG00000170638.5	TRABD	TRABD-001	ENSP00000305664.4
piR-hsa-1077	172	-38.72	172	-38.72	212504	29	1382	ENSG00000012048.15	BRCA1	BRCA1-201	ENSP00000310938.4
piR-hsa-1077	462	-98.62	172	-38.5	74250	29	4598	ENSG00000146021.10	KLHL3	KLHL3-001	ENSP00000312397.4
piR-hsa-1077	335	-62.95	172	-32.03	83270	29	1347	ENSG00000137309.15	HMGA1	HMGA1-004	ENSP00000308227.4
piR-hsa-1077	172	-38.6	172	-38.6	185461	29	2054	ENSG00000179151.7	EDC3	EDC3-001	ENSP00000320503.4
piR-hsa-1077	327	-58.11	172	-32.6	39370	29	3600	ENSG00000130294.10	KIF1A	KIF1A-001	ENSP00000322791.7
piR-hsa-1077	319	-48.18	172	-28.07	250921	29	3276	ENSG00000184402.10	SS18L1	SS18L1-003	ENSP00000333012.3
piR-hsa-1077	335	-64.23	172	-33.57	75462	29	429	ENSG00000113578.13	FGF1	FGF1-002	ENSP00000338548.2
piR-hsa-1077	601	-116.14	172	-36.66	204589	29	2034	ENSG00000167858.8	TEKT1	TEKT1-001	ENSP00000341346.2
piR-hsa-1077	172	-36.52	172	-36.52	124626	29	105	ENSG00000070748.13	CHAT	CHAT-007	ENSP00000343486.1
piR-hsa-1077	323	-57.64	172	-32.32	25408	29	805	ENSG00000179915.16	NRXN1	NRXN1-012	ENSP00000341184.5
piR-hsa-1077	319	-55.46	172	-30.55	77625	29	4615	ENSG00000214357.4	NEURL1B	NEURL1B-001	ENSP00000358815.5
piR-hsa-1077	172	-35.3	172	-35.3	264293	29	269	ENSG00000204071.5	TCEAL6	TCEAL6-002	ENSP00000361859.1
piR-hsa-1077	313	-58.51	172	-35.57	42960	29	1736	ENSG00000172936.8	MYD88	MYD88-001	ENSP00000379625.3
piR-hsa-1077	1069	-197.73	172	-33.59	179763	29	3706	ENSG00000188549.8	C15orf52	C15orf52-001	ENSP00000380670.2
piR-hsa-1077	172	-25.1	172	-25.1	25001	29	2593	ENSG00000138078.11	PREPL	PREPL-007	ENSP00000387095.1
piR-hsa-1077	321	-60.78	172	-32.44	84119	29	266	ENSG00000112561.13	TFEB	TFEB-008	ENSP00000406491.1
piR-hsa-1077	172	-40.17	172	-40.17	26100	29	124	ENSG00000014641.13	MDH1	MDH1-004	ENSP00000394504.1
piR-hsa-1077	172	-32.22	172	-32.22	94987	29	307	ENSG00000164776.5	PHKG1	PHKG1-201	ENSP00000445440.1
piR-hsa-1077	172	-31.58	172	-31.58	259863	29	78	ENSG00000254413.4	CHKB-CPT1B	CHKB-CPT1B-001	ENSP00000457031.1
piR-hsa-1077	320	-61.96	172	-37.4	50337	29	2312	ENSG00000173175.10	ADCY5	ADCY5-001	ENSP00000419361.1
piR-hsa-1077	317	-68.19	172	-37.29	188306	29	265	ENSG00000251209.3	LINC00923	LINC00923-002	ENSP00000453315.1
piR-hsa-1077	172	-43.64	172	-43.64	59534	29	158	ENSG00000197712.7	FAM114A1	FAM114A1-004	ENSP00000422965.1
piR-hsa-1077	172	-34.03	172	-34.03	139087	29	318	ENSG00000168056.10	LTBP3	LTBP3-009	ENSP00000434406.1
piR-hsa-1077	317	-60.84	172	-31.25	191145	29	3591	ENSG00000185739.9	SRL	SRL-002	ENSP00000461179.1
piR-hsa-1077	172	-36.7	172	-36.7	244658	29	128	ENSG00000129990.10	SYT5	SYT5-010	ENSP00000465304.1
piR-hsa-1077	172	-35.61	172	-35.61	226645	29	211	ENSG00000180448.6	HMHA1	HMHA1-006	ENSP00000466365.1
piR-hsa-1077	172	-26.51	172	-26.51	241569	29	160	ENSG00000142546.9	NOSIP	NOSIP-011	ENSP00000472103.1
piR-hsa-28478	172	-28.94	172	-28.94	184991	29	889	ENSG00000140463.9	BBS4	BBS4-001	ENSP00000268057.4
piR-hsa-28478	172	-29.74	172	-29.74	83781	29	907	ENSG00000146192.10	FGD2	FGD2-001	ENSP00000274963.8
piR-hsa-28478	611	-118.85	172	-33.67	125133	29	3914	ENSG00000150347.10	ARID5B	ARID5B-001	ENSP00000279873.7
piR-hsa-28478	594	-113.61	172	-32.31	35148	29	3379	ENSG00000155744.5	FAM126B	FAM126B-002	ENSP00000286181.3
piR-hsa-28478	172	-37.69	172	-37.69	160664	29	4211	ENSG00000171310.6	CHST11	CHST11-001	ENSP00000305725.5
piR-hsa-28478	318	-50.26	172	-28.41	175243	29	2413	ENSG00000177108.5	ZDHHC22	ZDHHC22-001	ENSP00000318222.4
piR-hsa-28478	172	-33.31	172	-33.31	230609	29	88	ENSG00000198003.7	CCDC151	CCDC151-001	ENSP00000348757.3
piR-hsa-28478	172	-33.99	172	-33.99	27349	29	1850	ENSG00000135622.8	SEMA4F	SEMA4F-001	ENSP00000350547.2
piR-hsa-28478	621	-93.24	172	-28.58	19106	29	5452	ENSG00000123836.10	PFKFB2	PFKFB2-001	ENSP00000356047.3
piR-hsa-28478	313	-57.27	172	-29.87	87045	29	1096	ENSG00000146285.9	SCML4	SCML4-008	ENSP00000358018.2
piR-hsa-28478	172	-29.69	172	-29.69	6761	29	1903	ENSG00000171872.4	KLF17	KLF17-001	ENSP00000361373.3
piR-hsa-28478	324	-54.98	172	-31.79	119411	29	509	ENSG00000171448.8	ZBTB26	ZBTB26-002	ENSP00000362758.1
piR-hsa-28478	172	-37.93	172	-37.93	255463	29	763	ENSG00000178026.8	FAM211B	FAM211B-002	ENSP00000384130.2
piR-hsa-28478	172	-34.75	172	-34.75	138964	29	251	ENSG00000149798.3	CDC42EP2	CDC42EP2-201	ENSP00000442534.1
piR-hsa-28478	172	-39.44	172	-39.44	193950	29	58	ENSG00000168447.6	SCNN1B	SCNN1B-005	ENSP00000457754.1
piR-hsa-1077	171	-34.96	171	-34.96	258051	29	618	ENSG00000100211.6	CBY1	CBY1-001	ENSP00000216029.3
piR-hsa-1077	171	-38.31	171	-38.31	185541	29	685	ENSG00000103653.12	CSK	CSK-001	ENSP00000220003.9
piR-hsa-1077	469	-96.39	171	-35.07	227510	29	1882	ENSG00000125912.6	NCLN	NCLN-001	ENSP00000246117.3
piR-hsa-1077	171	-29.33	171	-29.33	156303	29	672	ENSG00000135473.10	PAN2	PAN2-002	ENSP00000257931.5
piR-hsa-1077	461	-91.51	171	-34.03	192219	29	3847	ENSG00000038532.10	CLEC16A	CLEC16A-005	ENSP00000261657.5
piR-hsa-1077	326	-62.41	171	-33.35	74936	29	935	ENSG00000113068.5	PFDN1	PFDN1-001	ENSP00000261813.4
piR-hsa-1077	171	-41.62	171	-41.62	125685	29	239	ENSG00000107719.8	PALD1	PALD1-001	ENSP00000263563.5
piR-hsa-1077	314	-55.73	171	-34.84	67758	29	1941	ENSG00000142319.14	SLC6A3	SLC6A3-001	ENSP00000270349.9
piR-hsa-1077	334	-55.87	171	-34.08	3911	29	393	ENSG00000142669.9	SH3BGRL3	SH3BGRL3-001	ENSP00000270792.5
piR-hsa-1077	171	-30.08	171	-30.08	36634	29	261	ENSG00000163466.11	ARPC2	ARPC2-001	ENSP00000295685.10
piR-hsa-1077	171	-29.78	171	-29.78	64609	29	411	ENSG00000164070.7	HSPA4L	HSPA4L-001	ENSP00000296464.3
piR-hsa-1077	171	-40.3	171	-40.3	66954	29	2471	ENSG00000164303.6	ENPP6	ENPP6-001	ENSP00000296741.2
piR-hsa-1077	598	-104.52	171	-36.24	194992	29	1926	ENSG00000167371.12	PRRT2	PRRT2-002	ENSP00000300797.6
piR-hsa-1077	460	-72.71	171	-31.29	238388	29	355	ENSG00000105409.11	ATP1A3	ATP1A3-001	ENSP00000302397.5
piR-hsa-1077	171	-36.04	171	-36.04	229600	29	238	ENSG00000171469.6	ZNF561	ZNF561-001	ENSP00000303915.3
piR-hsa-1077	1263	-224.39	171	-31.93	38777	29	7678	ENSG00000157985.13	AGAP1	AGAP1-001	ENSP00000307634.7
piR-hsa-1077	171	-39.57	171	-39.57	191998	29	251	ENSG00000153048.6	CARHSP1	CARHSP1-002	ENSP00000311847.4
piR-hsa-1077	171	-34.33	171	-34.33	35754	29	1978	ENSG00000163600.8	ICOS	ICOS-001	ENSP00000319476.6
piR-hsa-1077	171	-36.55	171	-36.55	32802	29	1499	ENSG00000071909.14	MYO3B	MYO3B-003	ENSP00000314650.6
piR-hsa-1077	171	-36.93	171	-36.93	204836	29	305	ENSG00000175826.7	CTDNEP1	CTDNEP1-003	ENSP00000321732.6
piR-hsa-1077	171	-33.87	171	-33.87	204097	29	209	ENSG00000129250.7	KIF1C	KIF1C-001	ENSP00000320821.5
piR-hsa-1077	171	-33.96	171	-33.96	107943	29	2103	ENSG00000177182.6	CLVS1	CLVS1-001	ENSP00000325506.4
piR-hsa-1077	327	-67.2	171	-36.01	227945	29	3138	ENSG00000185361.4	TNFAIP8L1	TNFAIP8L1-001	ENSP00000331827.3
piR-hsa-1077	486	-88.1	171	-35.46	28636	29	393	ENSG00000168754.9	FAM178B	FAM178B-201	ENSP00000333553.3
piR-hsa-1077	171	-37.15	171	-37.15	95756	29	849	ENSG00000174374.9	WBSCR16	WBSCR16-001	ENSP00000333799.4
piR-hsa-1077	459	-79.8	171	-33.75	259421	29	2067	ENSG00000054611.9	TBC1D22A	TBC1D22A-001	ENSP00000336724.4
piR-hsa-1077	171	-27.77	171	-27.77	248803	29	1604	ENSG00000080845.13	DLGAP4	DLGAP4-201	ENSP00000341633.5
piR-hsa-1077	171	-31.19	171	-31.19	110660	29	2007	ENSG00000164924.13	YWHAZ	YWHAZ-002	ENSP00000309503.3
piR-hsa-1077	171	-28.46	171	-28.46	38537	29	1194	ENSG00000168918.9	INPP5D	INPP5D-201	ENSP00000352575.5
piR-hsa-1077	171	-31.2	171	-31.2	267097	29	1345	ENSG00000063587.12	ZNF275	ZNF275-003	ENSP00000359269.2
piR-hsa-1077	316	-63.24	171	-32.27	119155	29	2245	ENSG00000119403.9	PHF19	PHF19-001	ENSP00000363003.3
piR-hsa-1077	470	-83.19	171	-35.88	83325	29	3277	ENSG00000196821.5	C6orf106	C6orf106-001	ENSP00000363135.3
piR-hsa-1077	311	-60.91	171	-31.53	263287	29	1451	ENSG00000184481.12	FOXO4	FOXO4-001	ENSP00000363377.3
piR-hsa-1077	171	-37.21	171	-37.21	108043	29	143	ENSG00000205268.6	PDE7A	PDE7A-003	ENSP00000368730.4
piR-hsa-1077	311	-60.76	171	-34.53	260154	29	3301	ENSG00000006756.11	ARSD	ARSD-001	ENSP00000370546.1
piR-hsa-1077	171	-35.68	171	-35.68	21898	29	409	ENSG00000032389.8	TSSC1	TSSC1-001	ENSP00000371559.4
piR-hsa-1077	171	-32.82	171	-32.82	81839	29	1151	ENSG00000206344.6	HCG27	HCG27-001	ENSP00000453364.1
piR-hsa-1077	640	-123.79	171	-40.57	206820	29	7754	ENSG00000133030.15	MPRIP	MPRIP-001	ENSP00000379156.4
piR-hsa-1077	171	-32.73	171	-32.73	114248	29	240	ENSG00000106686.12	SPATA6L	SPATA6L-010	ENSP00000384342.2
piR-hsa-1077	616	-113.31	171	-34.87	91532	29	2813	ENSG00000011275.14	RNF216	RNF216-001	ENSP00000404602.2
piR-hsa-1077	171	-29.57	171	-29.57	28201	29	90	ENSG00000155066.11	PROM2	PROM2-005	ENSP00000402753.1
piR-hsa-1077	171	-28.34	171	-28.34	89297	29	119	ENSG00000135597.14	REPS1	REPS1-011	ENSP00000401729.1
piR-hsa-1077	171	-30.73	171	-30.73	119420	29	144	ENSG00000011454.12	RABGAP1	RABGAP1-005	ENSP00000414386.1
piR-hsa-1077	171	-32.53	171	-32.53	2731	29	48	ENSG00000040487.8	PQLC2	PQLC2-005	ENSP00000431417.1
piR-hsa-1077	171	-27.84	171	-27.84	159439	29	237	ENSG00000120833.9	SOCS2	SOCS2-007	ENSP00000442898.2
piR-hsa-1077	171	-40.09	171	-40.09	189322	29	908	ENSG00000103253.13	HAGHL	HAGHL-003	ENSP00000447170.1
piR-hsa-1077	171	-32.79	171	-32.79	215296	29	847	ENSG00000141198.9	TOM1L1	TOM1L1-022	ENSP00000458553.1
piR-hsa-1077	171	-36.47	171	-36.47	204055	29	305	ENSG00000108509.16	CAMTA2	CAMTA2-006	ENSP00000458560.1
piR-hsa-1077	171	-28.64	171	-28.64	122076	29	90	ENSG00000067057.12	PFKP	PFKP-012	ENSP00000477128.1
piR-hsa-1077	462	-85.95	171	-34.69	10273	29	15046	ENSG00000122484.8	RPAP2	RPAP2-001	ENSP00000476948.1
piR-hsa-28478	456	-81.47	171	-27.66	58689	29	5932	ENSG00000002587.5	HS3ST1	HS3ST1-001	ENSP00000002596.5
piR-hsa-28478	171	-28.59	171	-28.59	106811	29	403	ENSG00000029534.15	ANK1	ANK1-006	ENSP00000265709.8
piR-hsa-28478	311	-50.93	171	-30.64	20225	29	2981	ENSG00000143772.5	ITPKB	ITPKB-001	ENSP00000272117.3
piR-hsa-28478	171	-33.58	171	-33.58	190280	29	181	ENSG00000162063.8	CCNF	CCNF-002	ENSP00000293968.7
piR-hsa-28478	171	-34.47	171	-34.47	103231	29	2914	ENSG00000164690.3	SHH	SHH-001	ENSP00000297261.2
piR-hsa-28478	171	-31.05	171	-31.05	97397	29	293	ENSG00000164715.5	LMTK2	LMTK2-001	ENSP00000297293.5
piR-hsa-28478	171	-34.33	171	-34.33	258617	29	61	ENSG00000167077.8	MEI1	MEI1-201	ENSP00000300398.4
piR-hsa-28478	171	-36.7	171	-36.7	93299	29	362	ENSG00000170852.6	KBTBD2	KBTBD2-001	ENSP00000302586.4
piR-hsa-28478	315	-63.43	171	-33.86	75968	29	7464	ENSG00000155846.12	PPARGC1B	PPARGC1B-001	ENSP00000312649.5
piR-hsa-28478	314	-53.98	171	-32.94	135210	29	2485	ENSG00000175224.12	ATG13	ATG13-201	ENSP00000310321.4
piR-hsa-28478	320	-72.72	171	-36.4	21150	29	841	ENSG00000116977.14	LGALS8	LGALS8-024	ENSP00000434860.1
piR-hsa-28478	171	-42.57	171	-42.57	213218	29	1465	ENSG00000214447.3	FAM187A	FAM187A-001	ENSP00000329499.4
piR-hsa-28478	171	-31.88	171	-31.88	226361	29	2539	ENSG00000178184.11	PARD6G	PARD6G-001	ENSP00000343144.3
piR-hsa-28478	595	-127.91	171	-37.61	18212	29	4754	ENSG00000159173.14	TNNI1	TNNI1-001	ENSP00000354488.4
piR-hsa-28478	316	-53.84	171	-32.21	71524	29	5610	ENSG00000152409.8	JMY	JMY-001	ENSP00000379441.4
piR-hsa-28478	313	-50.44	171	-27.98	33706	29	8207	ENSG00000187231.9	SESTD1	SESTD1-001	ENSP00000415332.2
piR-hsa-28478	171	-35.85	171	-35.85	143509	29	138	ENSG00000182919.10	C11orf54	C11orf54-001	ENSP00000433721.1
piR-hsa-1077	763	-143.37	170	-33.13	1174	29	2605	ENSG00000069424.10	KCNAB2	KCNAB2-006	ENSP00000164247.1
piR-hsa-1077	776	-140.07	170	-32.56	56104	29	2750	ENSG00000073849.10	ST6GAL1	ST6GAL1-001	ENSP00000169298.3
piR-hsa-1077	472	-87.02	170	-34.08	191597	29	4137	ENSG00000103199.9	ZNF500	ZNF500-001	ENSP00000219478.5
piR-hsa-1077	170	-32.14	170	-32.14	149896	29	716	ENSG00000111276.6	CDKN1B	CDKN1B-001	ENSP00000228872.4
piR-hsa-1077	170	-37.65	170	-37.65	23557	29	414	ENSG00000115216.9	NRBP1	NRBP1-001	ENSP00000233557.3
piR-hsa-1077	170	-37.41	170	-37.41	249730	29	220	ENSG00000124116.14	WFDC3	WFDC3-007	ENSP00000243938.4
piR-hsa-1077	170	-34.74	170	-34.74	227505	29	384	ENSG00000125910.4	S1PR4	S1PR4-001	ENSP00000246115.3
piR-hsa-1077	170	-31.56	170	-31.56	4554	29	1705	ENSG00000134644.11	PUM1	PUM1-001	ENSP00000257075.5
piR-hsa-1077	317	-69.27	170	-36.27	184248	29	1788	ENSG00000103591.8	AAGAB	AAGAB-001	ENSP00000261880.5
piR-hsa-1077	310	-56.5	170	-37.76	68928	29	144	ENSG00000113594.5	LIFR	LIFR-001	ENSP00000263409.4
piR-hsa-1077	170	-29.95	170	-29.95	27005	29	225	ENSG00000114956.15	DGUOK	DGUOK-001	ENSP00000264093.4
piR-hsa-1077	170	-34.19	170	-34.19	68112	29	1653	ENSG00000039139.9	DNAH5	DNAH5-001	ENSP00000265104.4
piR-hsa-1077	338	-74.56	170	-37.69	127464	29	3074	ENSG00000187122.12	SLIT1	SLIT1-001	ENSP00000266058.4
piR-hsa-1077	337	-60.25	170	-30.46	34586	29	1185	ENSG00000144339.7	TMEFF2	TMEFF2-001	ENSP00000272771.5
piR-hsa-1077	460	-75.26	170	-29.15	74913	29	1992	ENSG00000146005.3	PSD2	PSD2-001	ENSP00000274710.3
piR-hsa-1077	310	-66.84	170	-40.1	113727	29	304	ENSG00000147804.5	SLC39A4	SLC39A4-002	ENSP00000276833.5
piR-hsa-1077	606	-110.32	170	-31.3	44038	29	1843	ENSG00000163812.9	ZDHHC3	ZDHHC3-001	ENSP00000296127.3
piR-hsa-1077	327	-58.06	170	-31.49	223370	29	297	ENSG00000118276.7	B4GALT6	B4GALT6-001	ENSP00000306459.5
piR-hsa-1077	170	-32.84	170	-32.84	139300	29	234	ENSG00000172757.8	CFL1	CFL1-201	ENSP00000309629.5
piR-hsa-1077	170	-26.31	170	-26.31	17162	29	712	ENSG00000120341.14	SEC16B	SEC16B-004	ENSP00000308339.6
piR-hsa-1077	170	-28.94	170	-28.94	241829	29	254	ENSG00000010361.9	FUZ	FUZ-002	ENSP00000313309.4
piR-hsa-1077	318	-57	170	-31.05	60659	29	314	ENSG00000180613.6	GSX2	GSX2-001	ENSP00000319118.2
piR-hsa-1077	170	-34.11	170	-34.11	81514	29	306	ENSG00000196230.8	TUBB	TUBB-001	ENSP00000339001.7
piR-hsa-1077	473	-93.93	170	-38.48	178405	29	943	ENSG00000213145.5	CRIP1	CRIP1-006	ENSP00000332449.7
piR-hsa-1077	605	-105.61	170	-34.21	219677	29	1635	ENSG00000184557.3	SOCS3	SOCS3-001	ENSP00000330341.2
piR-hsa-1077	170	-33.24	170	-33.24	206256	29	1472	ENSG00000006740.12	ARHGAP44	ARHGAP44-001	ENSP00000342566.3
piR-hsa-1077	485	-91.15	170	-35.01	208595	29	2292	ENSG00000173065.9	FAM222B	FAM222B-201	ENSP00000343115.5
piR-hsa-1077	769	-130.43	170	-30.9	118045	29	3115	ENSG00000106785.10	TRIM14	TRIM14-001	ENSP00000344208.2
piR-hsa-1077	762	-150.14	170	-34.57	258494	29	2674	ENSG00000100403.10	ZC3H7B	ZC3H7B-201	ENSP00000263243.5
piR-hsa-1077	913	-163.35	170	-36.22	239582	29	2166	ENSG00000125740.9	FOSB	FOSB-001	ENSP00000245919.3
piR-hsa-1077	746	-145.17	170	-37.41	98707	29	9769	ENSG00000160991.11	ORAI2	ORAI2-201	ENSP00000348752.2
piR-hsa-1077	496	-87.71	170	-33.54	46216	29	1242	ENSG00000114738.6	MAPKAPK3	MAPKAPK3-001	ENSP00000350639.2
piR-hsa-1077	320	-65.22	170	-40.44	21594	29	194	ENSG00000196071.3	OR2L13	OR2L13-201	ENSP00000355434.2
piR-hsa-1077	314	-60.32	170	-34.05	267729	29	1822	ENSG00000102178.8	UBL4A	UBL4A-001	ENSP00000358674.4
piR-hsa-1077	609	-104.99	170	-36.17	120833	29	1869	ENSG00000125485.13	DDX31	DDX31-001	ENSP00000361232.3
piR-hsa-1077	316	-58.42	170	-32.79	82650	29	197	ENSG00000204315.3	FKBPL	FKBPL-001	ENSP00000364298.3
piR-hsa-1077	170	-34.33	170	-34.33	82649	29	475	ENSG00000213676.6	ATF6B	ATF6B-001	ENSP00000364347.4
piR-hsa-1077	311	-51.31	170	-28.26	32349	29	5758	ENSG00000082438.11	COBLL1	COBLL1-003	ENSP00000364607.2
piR-hsa-1077	170	-31.08	170	-31.08	1610	29	4114	ENSG00000180758.10	GPR157	GPR157-002	ENSP00000366628.4
piR-hsa-1077	320	-57.36	170	-32.73	190358	29	346	ENSG00000205923.2	CEMP1	CEMP1-201	ENSP00000371787.1
piR-hsa-1077	170	-34.96	170	-34.96	189826	29	263	ENSG00000180185.7	FAHD1	FAHD1-003	ENSP00000372112.4
piR-hsa-1077	316	-59.43	170	-33.56	51214	29	1361	ENSG00000183624.9	HMCES	HMCES-001	ENSP00000372955.3
piR-hsa-1077	170	-35.15	170	-35.15	181374	29	1500	ENSG00000140279.8	DUOX2	DUOX2-001	ENSP00000373691.6
piR-hsa-1077	313	-52.93	170	-29.39	88453	29	2362	ENSG00000164484.7	TMEM200A	TMEM200A-201	ENSP00000376224.1
piR-hsa-1077	170	-33.75	170	-33.75	225630	29	246	ENSG00000166401.9	SERPINB8	SERPINB8-001	ENSP00000381072.2
piR-hsa-1077	170	-35.54	170	-35.54	91395	29	342	ENSG00000217455.4	AC091801.1	AC091801.1-003	ENSP00000385378.1
piR-hsa-1077	170	-32.6	170	-32.6	189110	29	221	ENSG00000161992.5	C16orf11	C16orf11-001	ENSP00000386499.3
piR-hsa-1077	318	-57.2	170	-31.26	219403	29	1912	ENSG00000129657.10	SEC14L1	SEC14L1-201	ENSP00000394716.2
piR-hsa-1077	455	-95.06	170	-33.95	31037	29	1396	ENSG00000183292.8	AC140481.2	AC140481.2-002	ENSP00000409356.1
piR-hsa-1077	170	-29.08	170	-29.08	266554	29	365	ENSG00000197620.6	CXorf40A	CXorf40A-010	ENSP00000422312.1
piR-hsa-1077	170	-29.4	170	-29.4	39934	29	376	ENSG00000144619.10	CNTN4	CNTN4-003	ENSP00000396719.1
piR-hsa-1077	170	-39.89	170	-39.89	180934	29	131	ENSG00000242866.5	STRC	STRC-011	ENSP00000415991.1
piR-hsa-1077	170	-35.08	170	-35.08	244820	29	284	ENSG00000108107.8	RPL28	RPL28-004	ENSP00000400596.2
piR-hsa-1077	170	-27.64	170	-27.64	56279	29	69	ENSG00000090530.5	LEPREL1	LEPREL1-004	ENSP00000391374.1
piR-hsa-1077	338	-74.56	170	-37.69	127457	29	3313	ENSG00000269891.1	ARHGAP19-SLIT1	ARHGAP19-SLIT1-203	ENSP00000414774.2
piR-hsa-1077	170	-31.18	170	-31.18	189698	29	223	ENSG00000261732.1	LA16c-431H6.6	LA16c-431H6.6-001	ENSP00000399780.1
piR-hsa-1077	170	-37.72	170	-37.72	2669	29	354	ENSG00000169991.6	IFFO2	IFFO2-001	ENSP00000387941.2
piR-hsa-1077	170	-38.76	170	-38.76	251201	29	323	ENSG00000258366.3	RTEL1	RTEL1-003	ENSP00000425576.1
piR-hsa-1077	621	-120.82	170	-34.33	139629	29	1436	ENSG00000174576.4	NPAS4	NPAS4-002	ENSP00000433135.1
piR-hsa-1077	170	-36.9	170	-36.9	231664	29	577	ENSG00000141858.7	SAMD1	SAMD1-001	ENSP00000431971.2
piR-hsa-1077	170	-32.39	170	-32.39	98427	29	147	ENSG00000146839.14	ZAN	ZAN-203	ENSP00000441117.1
piR-hsa-1077	596	-104.84	170	-30.42	127993	29	839	ENSG00000075891.17	PAX2	PAX2-005	ENSP00000452489.1
piR-hsa-1077	170	-33.81	170	-33.81	186872	29	1686	ENSG00000259642.1	C15orf37	C15orf37-001	ENSP00000453154.1
piR-hsa-1077	170	-30.54	170	-30.54	210645	29	376	ENSG00000056661.9	PCGF2	PCGF2-003	ENSP00000464513.1
piR-hsa-1077	311	-58.99	170	-34.4	46942	29	4151	ENSG00000162290.12	DCP1A	DCP1A-203	ENSP00000475920.1
piR-hsa-28478	170	-35.52	170	-35.52	113294	29	1787	ENSG00000104524.9	PYCRL	PYCRL-001	ENSP00000220966.6
piR-hsa-28478	606	-101.62	170	-29.76	259300	29	8376	ENSG00000186951.12	PPARA	PPARA-201	ENSP00000262735.5
piR-hsa-28478	170	-43.41	170	-43.41	68840	29	184	ENSG00000197603.9	C5orf42	C5orf42-201	ENSP00000274258.7
piR-hsa-28478	170	-21.47	170	-21.47	25546	29	967	ENSG00000115310.13	RTN4	RTN4-002	ENSP00000322147.7
piR-hsa-28478	170	-38.3	170	-38.3	128716	29	2044	ENSG00000148737.11	TCF7L2	TCF7L2-202	ENSP00000347949.4
piR-hsa-28478	170	-36.43	170	-36.43	149135	29	830	ENSG00000166532.11	RIMKLB	RIMKLB-201	ENSP00000350136.3
piR-hsa-28478	312	-57.96	170	-33.03	117007	29	5123	ENSG00000148053.11	NTRK2	NTRK2-005	ENSP00000352906.3
piR-hsa-28478	170	-34.2	170	-34.2	267872	29	427	ENSG00000184033.8	CTAG1B	CTAG1B-001	ENSP00000352953.4
piR-hsa-28478	170	-40.55	170	-40.55	20319	29	553	ENSG00000143740.10	SNAP47	SNAP47-001	ENSP00000355721.4
piR-hsa-28478	170	-40.9	170	-40.9	82855	29	634	ENSG00000237541.3	HLA-DQA2	HLA-DQA2-001	ENSP00000364076.3
piR-hsa-28478	170	-26.98	170	-26.98	260212	29	1376	ENSG00000130021.9	HDHD1	HDHD1-001	ENSP00000370467.5
piR-hsa-28478	170	-28.17	170	-28.17	128706	29	3361	ENSG00000151532.9	VTI1A	VTI1A-001	ENSP00000376792.2
piR-hsa-28478	170	-27.6	170	-27.6	134496	29	425	ENSG00000166016.4	ABTB2	ABTB2-001	ENSP00000410157.2
piR-hsa-28478	170	-34.2	170	-34.2	267866	29	427	ENSG00000183678.8	CTAG1A	CTAG1A-001	ENSP00000399822.2
piR-hsa-28478	170	-23.96	170	-23.96	65244	29	3781	ENSG00000164164.11	OTUD4	OTUD4-001	ENSP00000409279.2
piR-hsa-28478	170	-27.17	170	-27.17	148564	29	845	ENSG00000111665.7	CDCA3	CDCA3-010	ENSP00000442068.1
piR-hsa-28478	323	-61.91	170	-34.47	241550	29	757	ENSG00000104870.8	FCGRT	FCGRT-007	ENSP00000472604.1
piR-hsa-28478	170	-38.4	170	-38.4	233143	29	124	ENSG00000105650.17	PDE4C	PDE4C-009	ENSP00000473713.2

## Sheet: Table_S5
Table S5: Comparison of circRNA differential expression between the present study and our previous study on spEV ncRNA between fertile and infertile men
						Present Study					Oluwayiose et al., 2022; Andrology
species	chr	start	end	EnsemblID	gene_name	logFC	logCPM	PValue	padj	FC	logFC	logCPM	PValue	padj	FC
circ-0103367	chr15	36960311	37002162	ENST00000569302.1	C15orf41	-1.81875	7.68113	1.07e-10	1.81e-07	0.283467	-1.42468	7.67797	1.91e-05	0.00318186	0.372501
circ-0009684	chr1	10093040	10241296	NM_001105562	UBE4B	-1.42378	8.25583	1.86e-07	6.27e-05	0.372736	-1.23854	8.25502	5.23e-05	0.0072655	0.423803
circ-0114168	chr1	78105133	78141374	ENST00000370801.3	ZZZ3	2.5787	9.98993	5.71e-06	0.00120506	5.97402	-3.02503	9.99607	1.08e-08	5.98e-06	0.12285
circ-0001488	chr5	59092885	59179746	NM_001104631	PDE4D	2.1641	6.72734	2.46e-05	0.00461703	4.48188	-2.2916	6.73037	1.79e-06	0.000425955	0.204249
